# Supplementary material for: An organophotocatalytic late-stage N–CH3 oxidation of trialkylamines to N-formamides with O2 in continuous flow
Source: Chem Sci. 2021 Dec 28;13(7):1912–24. doi: 10.1039/d1sc05840a (PMC8849051; doi:10.1039/d1sc05840a)
Supplement: SC-013-D1SC05840A-s002 [file SC-013-D1SC05840A-s002.cif]

# Electronic Supplementary Material (ESI) for Chemical Science.
# This journal is © The Royal Society of Chemistry 2022

####################################################################### 
# 
# This file contains crystal structure data downloaded from the 
# Cambridge Structural Database (CSD) hosted by the Cambridge 
# Crystallographic Data Centre (CCDC).
# 
# Full information about CCDC data access policies and citation 
# guidelines are available at http://www.ccdc.cam.ac.uk/access/V1 
# 
# Audit and citation data items may have been added by the CCDC. 
# Please retain this information to preserve the provenance of 
# this file and to allow appropriate attribution of the data. 
# 
#######################################################################

data_u089_pl
_database_code_depnum_ccdc_archive 'CCDC 2109522'
loop_
_audit_author_name
_audit_author_address
'Joshua Barham'
;University of Regensburg
Germany
;
_audit_update_record             
;
2021-09-13 deposited with the CCDC.	2021-12-27 downloaded from the CCDC.
;
_audit_creation_date             2021-08-10
_audit_creation_method           
;
Olex2 1.3-alpha
(compiled 2020.11.12 svn.r5f609507 for OlexSys, GUI svn.r6272)
;
_shelx_SHELXL_version_number     2018/3
loop_
_audit_author_email
jonas.zurauskas@chemie.uni-regensburg.de
sabine.stempfhuber@ur.de
_chemical_name_common            ?
_chemical_name_systematic        ?
_chemical_formula_moiety         'C28 H34 N4 O8 S2'
_chemical_formula_sum            'C28 H34 N4 O8 S2'
_chemical_formula_weight         618.71
_chemical_melting_point          ?
_chemical_oxdiff_formula         'C23 H34 N4 O8 S2'
_chemical_oxdiff_usercomment     Zurauskas_Barham_1
loop_
_atom_type_symbol
_atom_type_description
_atom_type_scat_dispersion_real
_atom_type_scat_dispersion_imag
_atom_type_scat_source
C C 0.0181 0.0091 'International Tables Vol C Tables 4.2.6.8 and 6.1.1.4'
H H 0.0000 0.0000 'International Tables Vol C Tables 4.2.6.8 and 6.1.1.4'
N N 0.0311 0.0180 'International Tables Vol C Tables 4.2.6.8 and 6.1.1.4'
O O 0.0492 0.0322 'International Tables Vol C Tables 4.2.6.8 and 6.1.1.4'
S S 0.3331 0.5567 'International Tables Vol C Tables 4.2.6.8 and 6.1.1.4'

_shelx_space_group_comment       
;
The symmetry employed for this shelxl refinement is uniquely defined
by the following loop, which should always be used as a source of
symmetry information in preference to the above space-group names.
They are only intended as comments.
;
_space_group_crystal_system      monoclinic
_space_group_IT_number           15
_space_group_name_H-M_alt        'C 1 2/c 1'
_space_group_name_Hall           '-C 2yc'
loop_
_space_group_symop_operation_xyz
'x, y, z'
'-x, y, -z+1/2'
'x+1/2, y+1/2, z'
'-x+1/2, y+1/2, -z+1/2'
'-x, -y, -z'
'x, -y, z-1/2'
'-x+1/2, -y+1/2, -z'
'x+1/2, -y+1/2, z-1/2'

_cell_length_a                   26.7306(7)
_cell_length_b                   5.04920(10)
_cell_length_c                   24.8887(5)
_cell_angle_alpha                90
_cell_angle_beta                 117.317(3)
_cell_angle_gamma                90
_cell_volume                     2984.57(14)
_cell_formula_units_Z            4
_cell_measurement_reflns_used    11432
_cell_measurement_temperature    123.01(10)
_cell_measurement_theta_max      72.4530
_cell_measurement_theta_min      3.7110
_shelx_estimated_absorpt_T_max   0.979
_shelx_estimated_absorpt_T_min   0.826
_exptl_absorpt_coefficient_mu    2.091
_exptl_absorpt_correction_T_max  1.000
_exptl_absorpt_correction_T_min  0.858
_exptl_absorpt_correction_type   gaussian
_exptl_absorpt_process_details   
;
CrysAlisPro 1.171.41.108a (Rigaku Oxford Diffraction, 2021)
Numerical absorption correction based on gaussian integration over
a multifaceted crystal model
Empirical absorption correction using spherical harmonics,
implemented in SCALE3 ABSPACK scaling algorithm.
;
_exptl_absorpt_special_details   ?
_exptl_crystal_colour            'clear light yellow'
_exptl_crystal_colour_lustre     clear
_exptl_crystal_colour_modifier   light
_exptl_crystal_colour_primary    yellow
_exptl_crystal_density_diffrn    1.377
_exptl_crystal_density_meas      ?
_exptl_crystal_density_method    ?
_exptl_crystal_description       needle
_exptl_crystal_F_000             1304
loop_
_exptl_crystal_face_index_h
_exptl_crystal_face_index_k
_exptl_crystal_face_index_l
_exptl_crystal_face_perp_dist
-4 0 16 0.0260
4 0 -16 0.0170
-1 3 4 0.0420
-1 -3 5 0.0399
-15 0 0 0.0048
15 0 0 0.0048

_exptl_crystal_size_max          0.095
_exptl_crystal_size_mid          0.046
_exptl_crystal_size_min          0.01
loop_
_exptl_oxdiff_crystal_face_indexfrac_h
_exptl_oxdiff_crystal_face_indexfrac_k
_exptl_oxdiff_crystal_face_indexfrac_l
_exptl_oxdiff_crystal_face_x
_exptl_oxdiff_crystal_face_y
_exptl_oxdiff_crystal_face_z
-4.3591 -0.0335 15.7591 -0.2463 0.0825 0.9657
4.3591 0.0335 -15.7591 0.2463 -0.0825 -0.9657
-1.1731 3.1817 3.7999 -0.9427 0.3322 -0.0312
-1.1807 -3.1260 4.6996 0.7895 -0.2805 0.5460
-15.4021 -0.1701 0.0296 -0.2278 -0.9519 -0.2051
15.4021 0.1701 -0.0296 0.2278 0.9519 0.2051

_exptl_transmission_factor_max   ?
_exptl_transmission_factor_min   ?
_diffrn_reflns_av_R_equivalents  0.0354
_diffrn_reflns_av_unetI/netI     0.0208
_diffrn_reflns_Laue_measured_fraction_full 0.998
_diffrn_reflns_Laue_measured_fraction_max 0.979
_diffrn_reflns_limit_h_max       31
_diffrn_reflns_limit_h_min       -31
_diffrn_reflns_limit_k_max       6
_diffrn_reflns_limit_k_min       -6
_diffrn_reflns_limit_l_max       30
_diffrn_reflns_limit_l_min       -22
_diffrn_reflns_number            25114
_diffrn_reflns_point_group_measured_fraction_full 0.998
_diffrn_reflns_point_group_measured_fraction_max 0.979
_diffrn_reflns_theta_full        67.684
_diffrn_reflns_theta_max         73.171
_diffrn_reflns_theta_min         3.722
_diffrn_ambient_environment      N~2~
_diffrn_ambient_temperature      123.01(10)
_diffrn_detector                 'Hybrid Pixel Array Detector'
_diffrn_detector_area_resol_mean 10.0000
_diffrn_detector_type            'HyPix-Arc 150'
_diffrn_measured_fraction_theta_full 0.998
_diffrn_measured_fraction_theta_max 0.979
_diffrn_measurement_details      
;
List of Runs (angles in degrees, time in seconds):

  # Type    Start    End  Width  t~exp~   \w     \q     \k     \f   Frames
#--------------------------------------------------------------------------
  1  \w     27.00  71.84   0.38    0.40    --   62.55-104.00 109.00  118
  2  \w     38.00  82.84   0.38    1.60    --   73.48-104.00 109.00  118
  3  \w     36.00 101.74   0.38    0.40    --   62.55  15.00  60.00  173
  4  \w     36.00 101.74   0.38    0.40    --   62.55  15.00 -90.00  173
  5  \w     24.00  84.80   0.38    0.40    --   62.55-125.00-150.00  160
  6  \w     36.00 101.74   0.38    0.40    --   62.55  15.00   0.00  173
  7  \w     36.00 101.74   0.38    0.40    --   62.55  15.00-150.00  173
  8  \w     24.00  84.80   0.38    0.40    --   62.55-125.00-120.00  160
  9  \w     36.00 101.74   0.38    0.40    --   62.55  15.00 120.00  173
 10  \w     24.00  84.80   0.38    0.40    --   62.55-125.00 -90.00  160
 11  \w    -88.00 -26.06   0.38    0.40    --  -64.35 125.00  90.00  163
 12  \w   -105.00 -39.26   0.38    0.40    --  -64.35 -15.00  30.00  173
 13  \w    -92.00 -30.06   0.38    0.40    --  -68.39 125.00-180.00  163
 14  \w    -92.00 -30.06   0.38    0.40    --  -68.39 125.00-120.00  163
 15  \w    -92.00 -30.06   0.38    0.40    --  -68.39 125.00  60.00  163
 16  \w    -92.00 -30.06   0.38    0.40    --  -68.39 125.00 120.00  163
 17  \w    -92.00 -30.06   0.38    0.40    --  -68.39 125.00 -60.00  163
 18  \w   -109.00 -43.26   0.38    0.40    --  -68.39 -15.00 -30.00  173
 19  \w    -92.00 -30.06   0.38    0.40    --  -68.39 125.00   0.00  163
 20  \w    -92.00 -30.06   0.38    0.40    --  -68.39 125.00 -30.00  163
 21  \w     47.00 112.74   0.38    1.60    --   73.48  15.00 150.00  173
 22  \w     47.00 112.74   0.38    1.60    --   73.48  15.00-150.00  173
 23  \w     35.00  95.80   0.38    1.60    --   73.48-125.00 120.00  160
 24  \w     35.00  95.80   0.38    1.60    --   73.48-125.00-120.00  160
 25  \w     47.00 112.74   0.38    1.60    --   73.48  15.00 -90.00  173
 26  \w     49.00 114.74   0.38    1.60    --   75.18  15.00   0.00  173
 27  \w     36.00  97.94   0.38    1.60    --   75.18-125.00 150.00  163
 28  \w     36.00  97.94   0.38    1.60    --   75.18-125.00  60.00  163
 29  \w     36.00  97.94   0.38    1.60    --   75.18-125.00 -90.00  163
 30  \w     36.00  97.94   0.38    1.60    --   75.18-125.00   0.00  163
 31  \w     49.00 114.74   0.38    1.60    --   75.18  15.00  30.00  173
 32  \w     36.00  97.94   0.38    1.60    --   75.18-125.00 -30.00  163
 33  \w     36.00  97.94   0.38    1.60    --   75.18-125.00-150.00  163
 34  \w     72.00  98.22   0.38    1.60    --   75.18-125.00  30.00   69
 35  \w     37.00  80.32   0.38    1.60    --   75.18-125.00-180.00  114
;
_diffrn_measurement_device       'four-circle diffractometer'
_diffrn_measurement_device_type  'XtaLAB Synergy R, DW system, HyPix-Arc 150'
_diffrn_measurement_method       '\w scans'
_diffrn_orient_matrix_type       
'CrysAlisPro convention (1999,Acta A55,543-557)'
_diffrn_orient_matrix_UB_11      0.0178208000
_diffrn_orient_matrix_UB_12      -0.2762368000
_diffrn_orient_matrix_UB_13      -0.0112849000
_diffrn_orient_matrix_UB_21      0.0607361000
_diffrn_orient_matrix_UB_22      0.1002423000
_diffrn_orient_matrix_UB_23      0.0222453000
_diffrn_orient_matrix_UB_31      0.0143490000
_diffrn_orient_matrix_UB_32      -0.0822389000
_diffrn_orient_matrix_UB_33      0.0650725000
_diffrn_radiation_monochromator  mirror
_diffrn_radiation_probe          x-ray
_diffrn_radiation_type           'Cu K\a'
_diffrn_radiation_wavelength     1.54184
_diffrn_source                   'Rotating-anode X-ray tube'
_diffrn_source_type              'Rigaku (Cu) X-ray Source'
_reflns_Friedel_coverage         0.000
_reflns_Friedel_fraction_full    .
_reflns_Friedel_fraction_max     .
_reflns_number_gt                2584
_reflns_number_total             2930
_reflns_odcompleteness_completeness 99.51
_reflns_odcompleteness_iscentric 1
_reflns_odcompleteness_theta     68.13
_reflns_special_details          
;
 Reflections were merged by SHELXL according to the crystal
 class for the calculation of statistics and refinement.
 
 _reflns_Friedel_fraction is defined as the number of unique
 Friedel pairs measured divided by the number that would be
 possible theoretically, ignoring centric projections and
 systematic absences.
;
_reflns_threshold_expression     'I > 2\s(I)'
_computing_cell_refinement       'CrysAlisPro 1.171.41.108a (Rigaku OD, 2021)'
_computing_data_collection       'CrysAlisPro 1.171.41.108a (Rigaku OD, 2021)'
_computing_data_reduction        'CrysAlisPro 1.171.41.108a (Rigaku OD, 2021)'
_computing_molecular_graphics    'Olex2 1.3-alpha (Dolomanov et al., 2009)'
_computing_publication_material  'Olex2 1.3-alpha (Dolomanov et al., 2009)'
_computing_structure_refinement  'SHELXL 2018/3 (Sheldrick, 2015)'
_computing_structure_solution    'olex2.solve 1.3-alpha (Bourhis et al., 2015)'
_refine_diff_density_max         0.811
_refine_diff_density_min         -0.393
_refine_diff_density_rms         0.065
_refine_ls_extinction_coef       .
_refine_ls_extinction_method     none
_refine_ls_goodness_of_fit_ref   1.055
_refine_ls_hydrogen_treatment    constr
_refine_ls_matrix_type           full
_refine_ls_number_parameters     221
_refine_ls_number_reflns         2930
_refine_ls_number_restraints     46
_refine_ls_R_factor_all          0.0509
_refine_ls_R_factor_gt           0.0448
_refine_ls_restrained_S_all      1.110
_refine_ls_shift/su_max          0.000
_refine_ls_shift/su_mean         0.000
_refine_ls_structure_factor_coef Fsqd
_refine_ls_weighting_details     
'w=1/[\s^2^(Fo^2^)+(0.0581P)^2^+8.1463P] where P=(Fo^2^+2Fc^2^)/3'
_refine_ls_weighting_scheme      calc
_refine_ls_wR_factor_gt          0.1179
_refine_ls_wR_factor_ref         0.1216
_refine_special_details          ?
_olex2_refinement_description    
;
1. Fixed Uiso
 At 1.2 times of:
  All C(H) groups, All C(H,H) groups, All C(H,H,H,H) groups
 At 1.5 times of:
  All C(H,H,H) groups
2. Restrained distances
 C13A-C12 \\sim C13-C12
 with sigma of 0.02
 O4A-C13A \\sim O4-C13
 with sigma of 0.02
 C13-C14 \\sim C13A-C14A
 with sigma of 0.02
 O4A-C14A \\sim O4-C14
 with sigma of 0.02
3. Uiso/Uaniso restraints and constraints
C14 \\sim C14A \\sim O4 \\sim O4A: within 1.7A with sigma of 0.005 and sigma
for terminal atoms of 0.005 within 1.7A
C13A \\sim C13: within 1.7A with sigma of 0.005 and sigma for terminal atoms of
0.005 within 1.7A
4. Others
 Sof(H12C)=Sof(H12D)=Sof(O4A)=Sof(C14A)=Sof(H14D)=Sof(H14E)=Sof(H14F)=
 Sof(C13A)=Sof(H13C)=Sof(H13D)=1-FVAR(1)
 Sof(C13)=Sof(H13A)=Sof(H13B)=Sof(H12A)=Sof(H12B)=Sof(O4)=Sof(C14)=Sof(H14A)=
 Sof(H14B)=Sof(H14C)=FVAR(1)
5.a Secondary CH2 refined with riding coordinates:
 C13(H13A,H13B), C10(H10A,H10B), C9(H9A,H9B), C12(H12A,H12B), C12(H12C,H12D),
 C13A(H13C,H13D)
5.b Aromatic/amide H refined with riding coordinates:
 C4(H4), C6(H6), C7(H7)
5.c Idealised Me refined as rotating group:
 C11(H11A,H11B,H11C), C14(H14A,H14B,H14C), C14A(H14D,H14E,H14F)
;
_atom_sites_solution_hydrogens   geom
_atom_sites_solution_primary     iterative
_atom_sites_solution_secondary   ?
loop_
_atom_site_label
_atom_site_type_symbol
_atom_site_fract_x
_atom_site_fract_y
_atom_site_fract_z
_atom_site_U_iso_or_equiv
_atom_site_adp_type
_atom_site_occupancy
_atom_site_site_symmetry_order
_atom_site_calc_flag
_atom_site_refinement_flags_posn
_atom_site_refinement_flags_adp
_atom_site_refinement_flags_occupancy
_atom_site_disorder_assembly
_atom_site_disorder_group
S1 S 0.67894(2) 0.33921(10) 0.63379(2) 0.01620(16) Uani 1 1 d . . . . .
O2 O 0.64986(6) 0.5320(3) 0.58751(6) 0.0211(3) Uani 1 1 d . . . . .
O1 O 0.71935(6) 0.4218(3) 0.69300(7) 0.0245(4) Uani 1 1 d . . . . .
O3 O 0.60998(8) 0.2706(4) 0.74204(8) 0.0381(5) Uani 1 1 d . . . . .
N2 N 0.63186(7) 0.1639(4) 0.64077(8) 0.0193(4) Uani 1 1 d . . . . .
N1 N 0.87254(9) -0.7180(5) 0.61388(9) 0.0348(5) Uani 1 1 d . . . . .
C11 C 0.56640(13) 0.3105(8) 0.75896(14) 0.0542(9) Uani 1 1 d . . . . .
H11A H 0.529778 0.306190 0.722789 0.081 Uiso 1 1 calc R U . . .
H11B H 0.571502 0.482811 0.778926 0.081 Uiso 1 1 calc R U . . .
H11C H 0.567911 0.169916 0.786818 0.081 Uiso 1 1 calc R U . . .
C5 C 0.71452(8) 0.1265(4) 0.60600(9) 0.0156(4) Uani 1 1 d . . . . .
C4 C 0.69742(8) 0.1150(4) 0.54547(9) 0.0160(4) Uani 1 1 d . . . . .
H4 H 0.668236 0.228479 0.518762 0.019 Uiso 1 1 calc R U . . .
C3 C 0.72320(8) -0.0666(4) 0.52217(9) 0.0139(4) Uani 1 1 d . . . . .
C1 C 0.79319(8) -0.4117(4) 0.54023(9) 0.0151(4) Uani 1 1 d . . . . .
C6 C 0.75902(9) -0.0355(4) 0.64777(9) 0.0174(4) Uani 1 1 d . . . . .
H6 H 0.770587 -0.022505 0.689911 0.021 Uiso 1 1 calc R U . . .
C13 C 0.53065(18) 0.2633(10) 0.5603(2) 0.0253(10) Uani 0.570(5) 1 d D U P A 1
H13A H 0.541505 0.452334 0.563450 0.030 Uiso 0.570(5) 1 calc R U P A 1
H13B H 0.506054 0.220683 0.517254 0.030 Uiso 0.570(5) 1 calc R U P A 1
C2 C 0.76769(8) -0.2328(4) 0.56352(9) 0.0144(4) Uani 1 1 d . . . . .
C8 C 0.83774(9) -0.5811(4) 0.58161(9) 0.0202(5) Uani 1 1 d . . . . .
C7 C 0.78476(9) -0.2090(4) 0.62659(9) 0.0176(4) Uani 1 1 d . . . . .
H7 H 0.814647 -0.316273 0.654362 0.021 Uiso 1 1 calc R U . . .
C10 C 0.60876(11) 0.0112(6) 0.72085(11) 0.0346(6) Uani 1 1 d . . . . .
H10A H 0.570148 -0.032785 0.689767 0.041 Uiso 1 1 calc R U . . .
H10B H 0.619655 -0.116021 0.754642 0.041 Uiso 1 1 calc R U . . .
C9 C 0.64888(10) -0.0096(5) 0.69417(10) 0.0264(5) Uani 1 1 d . . . . .
H9A H 0.687146 0.040326 0.725128 0.032 Uiso 1 1 calc R U . . .
H9B H 0.650219 -0.195497 0.682239 0.032 Uiso 1 1 calc R U . . .
C12 C 0.58115(10) 0.0928(5) 0.58504(11) 0.0302(6) Uani 1 1 d D . . . .
H12A H 0.569125 -0.084364 0.591713 0.036 Uiso 0.570(5) 1 calc R U P A 1
H12B H 0.592848 0.072163 0.552864 0.036 Uiso 0.570(5) 1 calc R U P A 1
H12C H 0.570299 -0.094428 0.585368 0.036 Uiso 0.430(5) 1 calc R U P A 2
H12D H 0.585961 0.126721 0.548509 0.036 Uiso 0.430(5) 1 calc R U P A 2
O4 O 0.50310(15) 0.2124(8) 0.59461(16) 0.0398(9) Uani 0.570(5) 1 d D U P A 1
C14 C 0.4434(2) 0.3581(13) 0.5584(3) 0.0431(11) Uani 0.570(5) 1 d D U P A 1
H14A H 0.423005 0.280371 0.517922 0.065 Uiso 0.570(5) 1 calc R U P A 1
H14B H 0.449470 0.547278 0.554730 0.065 Uiso 0.570(5) 1 calc R U P A 1
H14C H 0.421184 0.335633 0.580315 0.065 Uiso 0.570(5) 1 calc R U P A 1
O4A O 0.48225(18) 0.2066(10) 0.5503(2) 0.0396(11) Uani 0.430(5) 1 d D U P A 2
C14A C 0.4584(3) 0.4073(18) 0.5838(4) 0.0443(15) Uani 0.430(5) 1 d D U P A 2
H14D H 0.420877 0.469169 0.554842 0.066 Uiso 0.430(5) 1 calc R U P A 2
H14E H 0.483851 0.559352 0.599617 0.066 Uiso 0.430(5) 1 calc R U P A 2
H14F H 0.456105 0.315187 0.617245 0.066 Uiso 0.430(5) 1 calc R U P A 2
C13A C 0.5364(3) 0.2945(14) 0.5899(3) 0.0349(16) Uani 0.430(5) 1 d D U P A 2
H13C H 0.541464 0.298141 0.631851 0.042 Uiso 0.430(5) 1 calc R U P A 2
H13D H 0.542366 0.475865 0.578782 0.042 Uiso 0.430(5) 1 calc R U P A 2

loop_
_atom_site_aniso_label
_atom_site_aniso_U_11
_atom_site_aniso_U_22
_atom_site_aniso_U_33
_atom_site_aniso_U_23
_atom_site_aniso_U_13
_atom_site_aniso_U_12
S1 0.0182(3) 0.0144(3) 0.0136(3) -0.00464(18) 0.0052(2) 0.00140(19)
O2 0.0260(8) 0.0147(7) 0.0198(7) -0.0007(6) 0.0082(6) 0.0048(6)
O1 0.0240(8) 0.0234(8) 0.0183(8) -0.0093(6) 0.0030(6) 0.0006(7)
O3 0.0321(9) 0.0545(12) 0.0308(9) -0.0131(9) 0.0172(8) -0.0005(9)
N2 0.0203(9) 0.0213(9) 0.0168(9) -0.0033(7) 0.0087(7) 0.0010(7)
N1 0.0375(12) 0.0410(13) 0.0256(10) 0.0098(10) 0.0141(9) 0.0208(11)
C11 0.0408(17) 0.088(3) 0.0428(17) -0.0111(17) 0.0270(14) 0.0068(17)
C5 0.0161(9) 0.0135(9) 0.0171(10) -0.0027(8) 0.0076(8) -0.0015(8)
C4 0.0167(10) 0.0134(10) 0.0165(10) 0.0012(8) 0.0063(8) 0.0018(8)
C3 0.0156(9) 0.0121(9) 0.0142(9) 0.0004(7) 0.0069(8) -0.0007(8)
C1 0.0157(9) 0.0144(10) 0.0146(9) 0.0029(8) 0.0064(8) 0.0025(8)
C6 0.0182(10) 0.0210(11) 0.0112(9) -0.0005(8) 0.0051(8) 0.0008(8)
C13 0.018(2) 0.031(2) 0.011(2) -0.005(2) -0.0070(19) 0.0024(16)
C2 0.0154(9) 0.0139(9) 0.0139(9) 0.0007(8) 0.0066(8) -0.0004(8)
C8 0.0251(11) 0.0218(11) 0.0151(10) 0.0017(9) 0.0104(9) 0.0069(9)
C7 0.0170(10) 0.0197(10) 0.0140(10) 0.0033(8) 0.0053(8) 0.0044(8)
C10 0.0358(14) 0.0454(16) 0.0251(12) -0.0024(11) 0.0162(11) -0.0066(12)
C9 0.0363(13) 0.0220(11) 0.0238(11) 0.0021(9) 0.0164(10) 0.0071(10)
C12 0.0216(11) 0.0241(12) 0.0339(13) -0.0016(10) 0.0032(10) -0.0049(10)
O4 0.0285(17) 0.0572(19) 0.0327(17) 0.0095(15) 0.0132(14) 0.0167(15)
C14 0.037(2) 0.054(2) 0.046(3) -0.007(2) 0.026(2) 0.012(2)
O4A 0.027(2) 0.050(2) 0.038(2) -0.0085(19) 0.0115(17) 0.0028(17)
C14A 0.032(3) 0.063(3) 0.030(3) -0.007(3) 0.007(2) 0.018(2)
C13A 0.023(3) 0.036(3) 0.023(3) -0.001(3) -0.009(3) -0.005(2)

_geom_special_details            
;
 All esds (except the esd in the dihedral angle between two l.s. planes)
 are estimated using the full covariance matrix.  The cell esds are taken
 into account individually in the estimation of esds in distances, angles
 and torsion angles; correlations between esds in cell parameters are only
 used when they are defined by crystal symmetry.  An approximate (isotropic)
 treatment of cell esds is used for estimating esds involving l.s. planes.
;
loop_
_geom_bond_atom_site_label_1
_geom_bond_atom_site_label_2
_geom_bond_distance
_geom_bond_site_symmetry_2
_geom_bond_publ_flag
S1 O2 1.4342(15) . ?
S1 O1 1.4321(15) . ?
S1 N2 1.6120(19) . ?
S1 C5 1.772(2) . ?
O3 C11 1.423(3) . ?
O3 C10 1.407(3) . ?
N2 C9 1.479(3) . ?
N2 C12 1.471(3) . ?
N1 C8 1.141(3) . ?
C11 H11A 0.9800 . ?
C11 H11B 0.9800 . ?
C11 H11C 0.9800 . ?
C5 C4 1.360(3) . ?
C5 C6 1.425(3) . ?
C4 H4 0.9500 . ?
C4 C3 1.421(3) . ?
C3 C1 1.411(3) 7_646 ?
C3 C2 1.433(3) . ?
C1 C2 1.407(3) . ?
C1 C8 1.444(3) . ?
C6 H6 0.9500 . ?
C6 C7 1.361(3) . ?
C13 H13A 0.9900 . ?
C13 H13B 0.9900 . ?
C13 C12 1.476(5) . ?
C13 O4 1.383(6) . ?
C2 C7 1.424(3) . ?
C7 H7 0.9500 . ?
C10 H10A 0.9900 . ?
C10 H10B 0.9900 . ?
C10 C9 1.502(3) . ?
C9 H9A 0.9900 . ?
C9 H9B 0.9900 . ?
C12 H12A 0.9900 . ?
C12 H12B 0.9900 . ?
C12 H12C 0.9900 . ?
C12 H12D 0.9900 . ?
C12 C13A 1.616(7) . ?
O4 C14 1.607(6) . ?
C14 H14A 0.9800 . ?
C14 H14B 0.9800 . ?
C14 H14C 0.9800 . ?
O4A C14A 1.617(8) . ?
O4A C13A 1.399(7) . ?
C14A H14D 0.9800 . ?
C14A H14E 0.9800 . ?
C14A H14F 0.9800 . ?
C13A H13C 0.9900 . ?
C13A H13D 0.9900 . ?

loop_
_geom_angle_atom_site_label_1
_geom_angle_atom_site_label_2
_geom_angle_atom_site_label_3
_geom_angle
_geom_angle_site_symmetry_1
_geom_angle_site_symmetry_3
_geom_angle_publ_flag
O2 S1 N2 107.28(10) . . ?
O2 S1 C5 106.74(9) . . ?
O1 S1 O2 120.25(10) . . ?
O1 S1 N2 107.84(10) . . ?
O1 S1 C5 106.96(9) . . ?
N2 S1 C5 107.13(10) . . ?
C10 O3 C11 111.2(2) . . ?
C9 N2 S1 119.26(15) . . ?
C12 N2 S1 117.36(15) . . ?
C12 N2 C9 118.25(19) . . ?
O3 C11 H11A 109.5 . . ?
O3 C11 H11B 109.5 . . ?
O3 C11 H11C 109.5 . . ?
H11A C11 H11B 109.5 . . ?
H11A C11 H11C 109.5 . . ?
H11B C11 H11C 109.5 . . ?
C4 C5 S1 119.36(16) . . ?
C4 C5 C6 121.84(19) . . ?
C6 C5 S1 118.76(15) . . ?
C5 C4 H4 120.0 . . ?
C5 C4 C3 120.00(19) . . ?
C3 C4 H4 120.0 . . ?
C4 C3 C2 118.88(18) . . ?
C1 C3 C4 122.36(18) 7_646 . ?
C1 C3 C2 118.76(19) 7_646 . ?
C3 C1 C8 118.49(18) 7_646 . ?
C2 C1 C3 122.60(18) . 7_646 ?
C2 C1 C8 118.90(18) . . ?
C5 C6 H6 120.4 . . ?
C7 C6 C5 119.23(18) . . ?
C7 C6 H6 120.4 . . ?
H13A C13 H13B 108.7 . . ?
C12 C13 H13A 110.5 . . ?
C12 C13 H13B 110.5 . . ?
O4 C13 H13A 110.5 . . ?
O4 C13 H13B 110.5 . . ?
O4 C13 C12 106.1(4) . . ?
C1 C2 C3 118.63(18) . . ?
C1 C2 C7 122.51(18) . . ?
C7 C2 C3 118.85(18) . . ?
N1 C8 C1 179.1(3) . . ?
C6 C7 C2 121.19(19) . . ?
C6 C7 H7 119.4 . . ?
C2 C7 H7 119.4 . . ?
O3 C10 H10A 109.8 . . ?
O3 C10 H10B 109.8 . . ?
O3 C10 C9 109.4(2) . . ?
H10A C10 H10B 108.2 . . ?
C9 C10 H10A 109.8 . . ?
C9 C10 H10B 109.8 . . ?
N2 C9 C10 111.6(2) . . ?
N2 C9 H9A 109.3 . . ?
N2 C9 H9B 109.3 . . ?
C10 C9 H9A 109.3 . . ?
C10 C9 H9B 109.3 . . ?
H9A C9 H9B 108.0 . . ?
N2 C12 C13 121.4(3) . . ?
N2 C12 H12A 107.0 . . ?
N2 C12 H12B 107.0 . . ?
N2 C12 H12C 111.8 . . ?
N2 C12 H12D 111.8 . . ?
N2 C12 C13A 99.7(3) . . ?
C13 C12 H12A 107.0 . . ?
C13 C12 H12B 107.0 . . ?
H12A C12 H12B 106.7 . . ?
H12C C12 H12D 109.6 . . ?
C13A C12 H12C 111.8 . . ?
C13A C12 H12D 111.8 . . ?
C13 O4 C14 104.0(4) . . ?
O4 C14 H14A 109.5 . . ?
O4 C14 H14B 109.5 . . ?
O4 C14 H14C 109.5 . . ?
H14A C14 H14B 109.5 . . ?
H14A C14 H14C 109.5 . . ?
H14B C14 H14C 109.5 . . ?
C13A O4A C14A 87.9(5) . . ?
O4A C14A H14D 109.5 . . ?
O4A C14A H14E 109.5 . . ?
O4A C14A H14F 109.5 . . ?
H14D C14A H14E 109.5 . . ?
H14D C14A H14F 109.5 . . ?
H14E C14A H14F 109.5 . . ?
C12 C13A H13C 110.1 . . ?
C12 C13A H13D 110.1 . . ?
O4A C13A C12 108.1(5) . . ?
O4A C13A H13C 110.1 . . ?
O4A C13A H13D 110.1 . . ?
H13C C13A H13D 108.4 . . ?

loop_
_geom_torsion_atom_site_label_1
_geom_torsion_atom_site_label_2
_geom_torsion_atom_site_label_3
_geom_torsion_atom_site_label_4
_geom_torsion
_geom_torsion_site_symmetry_1
_geom_torsion_site_symmetry_2
_geom_torsion_site_symmetry_3
_geom_torsion_site_symmetry_4
_geom_torsion_publ_flag
S1 N2 C9 C10 135.69(19) . . . . ?
S1 N2 C12 C13 -90.4(3) . . . . ?
S1 N2 C12 C13A -104.9(3) . . . . ?
S1 C5 C4 C3 -176.06(15) . . . . ?
S1 C5 C6 C7 176.78(17) . . . . ?
O2 S1 N2 C9 -166.14(15) . . . . ?
O2 S1 N2 C12 39.59(18) . . . . ?
O2 S1 C5 C4 -19.9(2) . . . . ?
O2 S1 C5 C6 162.46(16) . . . . ?
O1 S1 N2 C9 -35.26(18) . . . . ?
O1 S1 N2 C12 170.47(16) . . . . ?
O1 S1 C5 C4 -149.81(17) . . . . ?
O1 S1 C5 C6 32.54(19) . . . . ?
O3 C10 C9 N2 -63.4(3) . . . . ?
N2 S1 C5 C4 94.78(18) . . . . ?
N2 S1 C5 C6 -82.88(18) . . . . ?
N2 C12 C13A O4A -163.3(5) . . . . ?
C11 O3 C10 C9 170.8(2) . . . . ?
C5 S1 N2 C9 79.56(17) . . . . ?
C5 S1 N2 C12 -74.71(18) . . . . ?
C5 C4 C3 C1 179.5(2) . . . 7_646 ?
C5 C4 C3 C2 -0.9(3) . . . . ?
C5 C6 C7 C2 -0.5(3) . . . . ?
C4 C5 C6 C7 -0.8(3) . . . . ?
C4 C3 C2 C1 -179.80(18) . . . . ?
C4 C3 C2 C7 -0.4(3) . . . . ?
C3 C1 C2 C3 0.2(3) 7_646 . . . ?
C3 C1 C2 C7 -179.2(2) 7_646 . . . ?
C3 C2 C7 C6 1.1(3) . . . . ?
C1 C3 C2 C1 -0.2(3) 7_646 . . . ?
C1 C3 C2 C7 179.27(19) 7_646 . . . ?
C1 C2 C7 C6 -179.5(2) . . . . ?
C6 C5 C4 C3 1.5(3) . . . . ?
C8 C1 C2 C3 -179.52(19) . . . . ?
C8 C1 C2 C7 1.1(3) . . . . ?
C9 N2 C12 C13 115.1(3) . . . . ?
C9 N2 C12 C13A 100.6(3) . . . . ?
C12 N2 C9 C10 -70.3(3) . . . . ?
C12 C13 O4 C14 -169.6(4) . . . . ?
O4 C13 C12 N2 -78.7(4) . . . . ?
C14A O4A C13A C12 166.6(6) . . . . ?

_shelx_res_file                  
;
TITL u089 C 1 c 1 R = 0.10 New: C2/c
    u089_pl.res
    created by SHELXL-2018/3 at 11:21:30 on 10-Aug-2021
CELL 1.54184 26.7306 5.0492 24.8887 90 117.317 90
ZERR 4 0.0007 0.0001 0.0005 0 0.003 0
LATT 7
SYMM -X,+Y,0.5-Z
SFAC C H N O S
UNIT 112 136 16 32 8
SIMU 0.005 0.005 1.7 C14 C14A O4 O4A
SIMU 0.005 0.005 1.7 C13A C13
SADI C13A C12 C13 C12
SADI O4A C13A O4 C13
SADI C13 C14 C13A C14A
SADI O4A C14A O4 C14

L.S. 5
PLAN  1
SIZE 0.01 0.046 0.095
TEMP -150
CONF
MORE -1
BOND $H
fmap 2
acta
REM <olex2.extras>
REM <HklSrc "%.\\U089_sx.hkl">
REM </olex2.extras>

WGHT    0.058100    8.146300
FVAR       0.37012   0.57006
S1    5    0.678943    0.339212    0.633793    11.00000    0.01824    0.01436 =
         0.01359   -0.00464    0.00522    0.00140
O2    4    0.649860    0.532004    0.587508    11.00000    0.02596    0.01471 =
         0.01983   -0.00072    0.00823    0.00476
O1    4    0.719348    0.421758    0.693003    11.00000    0.02403    0.02343 =
         0.01829   -0.00935    0.00299    0.00060
O3    4    0.609983    0.270615    0.742043    11.00000    0.03209    0.05446 =
         0.03082   -0.01311    0.01715   -0.00047
N2    3    0.631856    0.163869    0.640767    11.00000    0.02026    0.02125 =
         0.01676   -0.00326    0.00871    0.00100
N1    3    0.872538   -0.717955    0.613876    11.00000    0.03745    0.04097 =
         0.02557    0.00980    0.01413    0.02082
C11   1    0.566401    0.310487    0.758961    11.00000    0.04079    0.08807 =
         0.04282   -0.01110    0.02702    0.00685
AFIX 137
H11A  2    0.529778    0.306190    0.722789    11.00000   -1.50000
H11B  2    0.571502    0.482811    0.778926    11.00000   -1.50000
H11C  2    0.567911    0.169916    0.786818    11.00000   -1.50000
AFIX   0
C5    1    0.714520    0.126485    0.606001    11.00000    0.01614    0.01349 =
         0.01706   -0.00266    0.00757   -0.00149
C4    1    0.697418    0.115034    0.545468    11.00000    0.01666    0.01341 =
         0.01653    0.00121    0.00634    0.00185
AFIX  43
H4    2    0.668236    0.228479    0.518762    11.00000   -1.20000
AFIX   0
C3    1    0.723204   -0.066642    0.522174    11.00000    0.01559    0.01211 =
         0.01422    0.00035    0.00694   -0.00067
C1    1    0.793191   -0.411698    0.540227    11.00000    0.01575    0.01443 =
         0.01458    0.00287    0.00641    0.00246
C6    1    0.759016   -0.035484    0.647765    11.00000    0.01824    0.02095 =
         0.01123   -0.00051    0.00513    0.00083
AFIX  43
H6    2    0.770587   -0.022505    0.689911    11.00000   -1.20000
AFIX   0
PART 1
C13   1    0.530645    0.263347    0.560304    21.00000    0.01796    0.03084 =
         0.01112   -0.00517   -0.00702    0.00244
AFIX  23
H13A  2    0.541505    0.452334    0.563450    21.00000   -1.20000
H13B  2    0.506054    0.220683    0.517254    21.00000   -1.20000
AFIX   0
PART 0
C2    1    0.767693   -0.232784    0.563522    11.00000    0.01543    0.01385 =
         0.01391    0.00066    0.00663   -0.00037
C8    1    0.837741   -0.581119    0.581610    11.00000    0.02513    0.02179 =
         0.01509    0.00167    0.01038    0.00689
C7    1    0.784758   -0.209033    0.626585    11.00000    0.01703    0.01974 =
         0.01395    0.00328    0.00535    0.00445
AFIX  43
H7    2    0.814647   -0.316273    0.654362    11.00000   -1.20000
AFIX   0
C10   1    0.608755    0.011225    0.720851    11.00000    0.03578    0.04537 =
         0.02514   -0.00239    0.01622   -0.00655
AFIX  23
H10A  2    0.570148   -0.032785    0.689767    11.00000   -1.20000
H10B  2    0.619655   -0.116021    0.754642    11.00000   -1.20000
AFIX   0
C9    1    0.648881   -0.009620    0.694174    11.00000    0.03626    0.02202 =
         0.02383    0.00214    0.01636    0.00710
AFIX  23
H9A   2    0.687146    0.040326    0.725128    11.00000   -1.20000
H9B   2    0.650219   -0.195497    0.682239    11.00000   -1.20000
AFIX   0
C12   1    0.581147    0.092812    0.585044    11.00000    0.02165    0.02410 =
         0.03386   -0.00155    0.00317   -0.00488
PART 1
AFIX  23
H12A  2    0.569125   -0.084364    0.591713    21.00000   -1.20000
H12B  2    0.592848    0.072163    0.552864    21.00000   -1.20000
AFIX  23
PART 2
H12C  2    0.570299   -0.094428    0.585368   -21.00000   -1.20000
H12D  2    0.585961    0.126721    0.548509   -21.00000   -1.20000
AFIX   0
PART 1
O4    4    0.503105    0.212358    0.594606    21.00000    0.02854    0.05716 =
         0.03271    0.00949    0.01317    0.01669
C14   1    0.443361    0.358135    0.558356    21.00000    0.03733    0.05370 =
         0.04595   -0.00659    0.02566    0.01177
AFIX 137
H14A  2    0.423005    0.280371    0.517922    21.00000   -1.50000
H14B  2    0.449470    0.547278    0.554730    21.00000   -1.50000
H14C  2    0.421184    0.335633    0.580315    21.00000   -1.50000
AFIX   0
PART 2
O4A   4    0.482248    0.206627    0.550338   -21.00000    0.02712    0.05027 =
         0.03752   -0.00848    0.01150    0.00278
C14A  1    0.458425    0.407343    0.583805   -21.00000    0.03151    0.06264 =
         0.03022   -0.00651    0.00682    0.01789
AFIX 137
H14D  2    0.420877    0.469169    0.554842   -21.00000   -1.50000
H14E  2    0.483851    0.559352    0.599617   -21.00000   -1.50000
H14F  2    0.456105    0.315187    0.617245   -21.00000   -1.50000
AFIX   0
C13A  1    0.536447    0.294526    0.589898   -21.00000    0.02307    0.03586 =
         0.02306   -0.00054   -0.00904   -0.00486
AFIX  23
H13C  2    0.541464    0.298141    0.631851   -21.00000   -1.20000
H13D  2    0.542366    0.475865    0.578782   -21.00000   -1.20000
AFIX   0
HKLF 4


REM  u089 C 1 c 1 R = 0.10 New: C2/c
REM wR2 = 0.1216, GooF = S = 1.055, Restrained GooF = 1.110 for all data
REM R1 = 0.0448 for 2584 Fo > 4sig(Fo) and 0.0509 for all 2930 data
REM 221 parameters refined using 46 restraints

END

WGHT      0.0581      8.1473

REM Highest difference peak  0.811,  deepest hole -0.393,  1-sigma level  0.065
Q1    1   0.5159  0.4602  0.5816  11.00000  0.05    0.81
;
_shelx_res_checksum              83932
_shelx_hkl_file                  
;
   0   0  -1    0.44    0.81
   0   0   1    0.22    0.78
   0   0   1   -0.10    0.65
   0   0   1    0.14    0.80
   0   0  -1    0.56    0.82
   0   0   1    0.28    0.75
   0   0   1    0.54    0.93
   0   0   1   -0.50    0.80
   0   0   1    0.16    0.71
   0   0   1   -0.11    0.80
   0   0  -1    0.55    0.70
   0   0  -2  411.33   15.52
   0   0   2  405.96   15.33
   0   0   2  438.43   15.50
   0   0  -2  432.56   15.34
   0   0   2  424.79   15.57
   0   0   2  431.62   15.53
   0   0   2  422.18   15.26
   0   0   2  422.78   15.26
   0   0   2  430.04   15.26
   0   0   2  439.08   15.26
   0   0   2  433.49   15.27
   0   0  -2  450.76   15.56
   0   0   2  432.12   15.56
   0   0   2  444.53   15.54
   0   0   2  470.25   15.58
   0   0   2  446.59   15.27
   0   0   2  414.45   15.27
   0   0   2  428.94   15.52
   0   0   2  431.90   15.53
   0   0   2  439.50   15.61
   0   0   2  450.31   15.54
   0   0   2  428.76   15.55
   0   0   2  463.35   15.58
   0   0  -3   -1.79    1.98
   0   0   3   -0.38    2.10
   0   0   3    1.75    2.81
   0   0   3   -2.77    2.51
   0   0   3    0.18    0.98
   0   0   3   -0.75    0.82
   0   0   3   -0.75    0.97
   0   0   3   -0.54    1.00
   0   0   3    0.37    1.02
   0   0   3   -0.08    0.99
   0   0   3    0.01    1.19
   0   0   3    0.79    2.44
   0   0   3   -0.26    2.52
   0   0   3   -1.01    2.40
   0   0   3   -1.62    2.92
   0   0   3   -0.53    1.05
   0   0   3   -0.15    1.31
   0   0   3   -0.99    2.36
   0   0   3   -0.25    2.41
   0   0   3   -3.00    2.69
   0   0   3    0.67    2.06
   0   0   3   -0.04    2.52
   0   0   4 5631.95  199.57
   0   0  -4 5555.93  199.28
   0   0   4 5405.08  199.16
   0   0   4 5573.31  199.61
   0   0   4 5570.24  199.66
   0   0   4 5661.92  199.18
   0   0   4 5556.04  199.18
   0   0   4 5758.93  199.18
   0   0   4 5675.19  199.19
   0   0   4 5774.52  199.18
   0   0   4 5706.35  199.19
   0   0   4 5635.56  199.17
   0   0   4 5591.98  199.19
   0   0   4 5465.09  199.59
   0   0   4 5624.65  199.65
   0   0   4 5510.92  199.65
   0   0   4 6240.27  199.20
   0   0   4 5556.62  199.19
   0   0   4 5622.14  199.59
   0   0   4 5714.13  199.63
   0   0   4 5484.60  199.63
   0   0   4 5612.35  199.62
   0   0   4 5544.13  199.70
   0   0   4 5732.79  199.65
   0   0  -5   -0.71    2.83
   0   0   5    0.13    3.32
   0   0   5   -1.66    3.50
   0   0   5   -1.57    1.88
   0   0   5    0.75    4.17
   0   0   5    0.13    1.32
   0   0   5   -0.31    1.46
   0   0   5   -0.29    1.60
   0   0   5    0.31    1.59
   0   0   5   -0.05    1.49
   0   0   5    1.32    1.85
   0   0   5   -0.60    1.54
   0   0   5    0.41    1.71
   0   0   5   -0.39    4.13
   0   0   5   -1.19    3.53
   0   0   5   -1.01    3.64
   0   0   5   -2.16    3.70
   0   0   5    0.89    1.91
   0   0   5    0.86    1.61
   0   0  -5    0.11    1.44
   0   0   5   -0.07    3.40
   0   0   5    0.98    3.58
   0   0   5    1.83    3.60
   0   0   5    0.07    3.65
   0   0   5   -2.66    3.15
   0   0   6 7698.99  260.18
   0   0  -6 7303.40  259.70
   0   0   6 7810.83  260.33
   0   0   6 7642.99  260.22
   0   0   6 7240.97  259.55
   0   0   6 7418.53  259.55
   0   0   6 7123.61  259.57
   0   0   6 7229.31  259.55
   0   0   6 7204.03  259.56
   0   0   6 7163.91  259.54
   0   0   6 7170.05  259.55
   0   0   6 7396.03  259.54
   0   0   6 7479.12  260.29
   0   0   6 7465.65  260.28
   0   0   6 7532.73  260.20
   0   0   6 7666.97  259.54
   0   0   6 7487.41  259.56
   0   0  -6 7315.68  259.42
   0   0   6 7625.59  260.27
   0   0   6 7691.94  260.24
   0   0   6 7648.82  260.28
   0   0   6 7540.70  260.36
   0   0   6 7525.45  260.28
   0   0   6 7557.48  260.26
   0   0  -7   -2.15    3.25
   0   0   7    2.83    3.89
   0   0   7   -0.98    2.55
   0   0   7   -2.18    4.73
   0   0   7    1.28    3.99
   0   0   7   -0.17    1.60
   0   0   7    0.81    1.74
   0   0   7    1.50    1.89
   0   0   7    0.55    1.87
   0   0   7    0.81    1.90
   0   0   7    1.21    1.85
   0   0   7    1.02    1.82
   0   0   7   -0.77    2.13
   0   0   7   -1.83    3.86
   0   0   7    0.90    4.74
   0   0   7   -1.07    4.20
   0   0   7    7.84    4.32
   0   0   7   -0.25    1.79
   0   0   7    0.71    2.16
   0   0  -7   -0.35    1.68
   0   0   7   -3.62    4.04
   0   0   7   -0.82    4.27
   0   0   7    4.28    4.23
   0   0   7   -0.52    4.13
   0   0   7    1.05    3.53
   0   0  -8  171.88    6.89
   0   0   8  196.18    7.91
   0   0   8  194.58    8.65
   0   0   8  178.69    7.92
   0   0   8  191.84    6.53
   0   0   8  139.63    6.16
   0   0   8  134.04    6.15
   0   0   8  137.43    6.12
   0   0   8  143.93    6.12
   0   0   8  159.00    6.32
   0   0   8  150.88    6.18
   0   0   8  145.09    6.15
   0   0   8  150.70    6.23
   0   0   8  170.38    8.20
   0   0   8  179.31    8.06
   0   0   8  190.30    8.15
   0   0   8  163.11    6.18
   0   0   8  174.58    6.36
   0   0  -8  168.97    6.00
   0   0   8  170.57    8.06
   0   0   8  182.61    8.07
   0   0   8  189.11    8.23
   0   0   8  186.17    8.10
   0   0   8  175.75    8.51
   0   0   8  173.07    7.77
   0   0   9    0.52    4.34
   0   0   9    0.48    2.70
   0   0   9    0.60    1.83
   0   0   9    0.41    2.00
   0   0   9   -0.04    1.74
   0   0   9   -0.11    2.01
   0   0   9    0.90    2.26
   0   0   9    1.50    2.03
   0   0   9   -0.70    2.07
   0   0   9   -0.40    2.02
   0   0   9   -1.69    5.16
   0   0   9   -0.30    4.93
   0   0   9    4.14    4.70
   0   0   9    0.10    1.96
   0   0   9   -1.28    2.44
   0   0  -9   -0.46    1.81
   0   0   9   -0.42    4.59
   0   0   9    3.47    4.50
   0   0   9   -2.15    4.44
   0   0   9   -3.84    4.75
   0   0   9    1.02    3.76
   0   0  10  200.41   10.38
   0   0  10  215.15    8.10
   0   0  10  189.69    7.76
   0   0  10  194.31    7.80
   0   0  10  196.98    7.82
   0   0  10  195.54    7.84
   0   0  10  183.77    7.86
   0   0  10  213.75    7.85
   0   0  10  200.76    7.84
   0   0  10  197.45    7.92
   0   0  10  214.42    9.98
   0   0  10  205.05    7.77
   0   0  10  209.84    7.95
   0   0  10  216.55    9.97
   0   0  10  205.68    9.75
   0   0  10  220.91    9.99
   0   0  11    1.78    6.15
   0   0  11    0.44    3.11
   0   0  11   -0.18    5.05
   0   0  11   -0.80    2.23
   0   0  11   -1.12    2.02
   0   0  11    0.82    2.18
   0   0  11   -0.15    2.16
   0   0  11    0.75    2.37
   0   0  11    0.15    2.44
   0   0  11   -0.42    2.68
   0   0  11    0.59    2.39
   0   0  11    0.35    5.59
   0   0  11   -0.20    5.57
   0   0  11    0.98    5.03
   0   0  11   -1.01    2.17
   0   0  11   -1.88    2.70
   0   0  11   -1.37    4.72
   0   0  11   -0.20    5.48
   0   0  11   -1.71    5.12
   0   0  12  482.72   20.76
   0   0  12  490.20   20.42
   0   0  12  478.94   20.43
   0   0  12  478.83   20.29
   0   0  12  555.47   18.42
   0   0  12  484.37   20.59
   0   0  12  481.93   20.28
   0   0  12  477.08   20.38
   0   0  12  498.01   20.39
   0   0  12  501.00   20.41
   0   0  12  473.18   20.11
   0   0  12  458.72   20.07
   0   0  13    2.45    5.28
   0   0  13    1.77    6.38
   0   0  13    1.13    5.11
   0   0  13    0.44    3.36
   0   0  13   -1.51    2.25
   0   0  13    3.11    2.59
   0   0  13   -0.51    2.56
   0   0  13   -0.26    2.76
   0   0  13    3.08    2.96
   0   0  13    3.88    6.16
   0   0  13    1.52    5.12
   0   0  13   -1.30    2.54
   0   0  13    1.61    3.09
   0   0  13    2.62    5.54
   0   0  13    1.92    5.70
   0   0  13    1.52    5.82
   0   0  13   -1.02    4.98
   0   0  14   97.86    7.95
   0   0  14  109.01    8.25
   0   0  14  114.57    9.00
   0   0  14   99.60    5.94
   0   0  14  127.99    5.55
   0   0  14  138.90    5.73
   0   0  14  130.06    5.66
   0   0  14  118.90    5.76
   0   0  14  120.96    5.63
   0   0  14  119.52    5.59
   0   0  14  105.56    8.13
   0   0  14  111.94    8.79
   0   0  14  111.80    5.79
   0   0  14  106.55    5.43
   0   0  14  113.79    8.42
   0   0  14  113.15    8.38
   0   0  14  112.26    8.67
   0   0  14  106.45    8.24
   0   0  15    3.09    5.67
   0   0  15    1.60    6.99
   0   0  15   -0.57    3.80
   0   0  15    0.29    5.60
   0   0  15    1.69    2.86
   0   0  15    0.64    2.87
   0   0  15    1.35    3.28
   0   0  15    0.25    3.07
   0   0  15   -1.03    3.02
   0   0  15   -3.87    5.74
   0   0  15   -0.08    3.26
   0   0  15    1.86    2.87
   0   0  15    1.22    6.32
   0   0  15    1.19    5.98
   0   0  15    1.64    5.63
   0   0  15   -3.92    6.41
   0   0  16  240.36   13.01
   0   0  16  260.79   13.31
   0   0  16  279.27   10.62
   0   0  16  273.58   14.16
   0   0  16  231.50   10.34
   0   0  16  249.36   10.39
   0   0  16  233.52   10.25
   0   0  16  254.33   10.48
   0   0  16  245.49   10.30
   0   0  16  277.68   13.74
   0   0  16  251.00   10.19
   0   0  16  265.75   10.47
   0   0  16  248.54   13.38
   0   0  16  251.61   13.46
   0   0  16  255.49   13.78
   0   0  17    3.75    6.94
   0   0  17    4.57    6.76
   0   0  17    1.02    4.20
   0   0  17    2.35    7.86
   0   0  17    3.43    3.44
   0   0  17   -2.44    3.50
   0   0  17    0.93    3.56
   0   0  17    2.36    3.65
   0   0  17   -0.54    3.58
   0   0  17    0.80    6.90
   0   0  17    1.15    3.39
   0   0  17    2.20    3.76
   0   0  17    5.80    7.10
   0   0  17    2.85    7.17
   0   0  17   -0.81    6.62
   0   0  18 1830.64   71.46
   0   0  18 1894.20   68.62
   0   0  18 1838.72   71.97
   0   0  18 2056.35   68.92
   0   0  18 1847.60   68.76
   0   0  18 1975.90   68.80
   0   0  18 1878.07   72.16
   0   0  18 1894.18   68.57
   0   0  18 1915.27   68.69
   0   0  18 1896.52   71.69
   0   0  18 1857.52   72.14
   0   0  18 1912.23   72.22
   0   0  19    6.13    8.09
   0   0  19   -3.08    4.95
   0   0  19   -4.05    9.30
   0   0  19   -2.52    4.21
   0   0  19    3.71    3.74
   0   0  19   -2.40    4.39
   0   0  19   -6.06    7.81
   0   0  19    4.47    4.49
   0   0  19   -0.68    3.92
   0   0  19    2.92    7.95
   0   0  19   17.62    8.15
   0   0  19   -0.96    8.50
   0   0  20   19.75    4.70
   0   0  20   18.48    4.18
   0   0  20   16.03    4.86
   0   0  20   18.44    4.29
   0   0  20   21.15    4.88
   0   0  20   13.34    5.22
   0   0  20   19.03    8.26
   0   0  20   13.61    9.23
   0   0  21    4.19    4.78
   0   0  21    2.40    4.89
   0   0  21    0.25    5.37
   0   0  21    7.01    8.13
   0   0  21   -0.92    4.78
   0   0  21   -1.74    4.14
   0   0  22  601.86   26.80
   0   0  22  584.20   27.03
   0   0  22  583.02   26.70
   0   0  23   -4.32    4.66
   0   0  23    2.47    4.78
   0   0  23    0.95    8.16
   0   0  23    3.31    4.76
   0   0  23   -3.42    8.73
   0   0  23   -0.63    5.29
   0   0  24    1.39    4.43
   0   0  24    7.40    5.19
   0   0  24    1.86    4.62
   0   0  24    9.89    8.79
   0   0  24   -1.05    4.35
   0   0  25    3.66    4.15
   0   0  26   70.18    5.14
   0   2   0  160.50    7.16
   0   2   0  182.48    9.20
   0  -2   0  182.05    7.36
   0  -2   0  181.42    7.15
   0  -2   0  179.29    7.01
   0  -2   0  194.93    9.13
   0  -2  -1 1257.73   43.49
   0   2  -1 1194.80   43.52
   0  -2   1 1245.54   43.28
   0   2  -1 1207.94   42.15
   0   2   1 1229.50   42.18
   0  -2   1 1087.32   41.92
   0  -2  -1 1244.24   42.17
   0  -2   1 1208.91   42.58
   0  -2  -1 1093.93   42.11
   0  -2  -1 1252.23   42.14
   0  -2   1 1230.38   42.08
   0   2   1 1183.33   43.43
   0   2  -1 1187.00   43.38
   0  -2   2    9.60    4.84
   0   2  -2    6.06    5.95
   0   2   2   10.23    2.87
   0   2  -2   11.42    2.83
   0  -2   2    9.40    1.31
   0  -2   2   11.43    1.79
   0  -2  -2   11.63    2.87
   0  -2   2    9.14    2.39
   0  -2   2   10.44    3.76
   0   2  -2    3.89    5.34
   0   2   2    7.35    5.36
   0  -2   3  248.50   10.59
   0   2  -3  238.11   11.41
   0   2  -3  247.12    9.28
   0   2   3  243.86    9.34
   0  -2   3  238.12    8.79
   0   2  -3  251.47    9.26
   0  -2   3  232.90    8.96
   0  -2   3  246.97   10.37
   0  -2  -3  247.12    9.35
   0  -2   3  236.32    9.05
   0   2  -3  236.44   11.18
   0   2   3  235.33   11.24
   0  -2   3  239.64   10.65
   0  -2   4  451.85   18.52
   0   2  -4  448.32   19.19
   0  -2   4  529.28   17.47
   0   2  -4  535.96   17.62
   0   2   4  480.46   17.65
   0  -2   4  465.57   17.29
   0   2  -4  492.39   17.57
   0  -2   4  456.55   17.37
   0  -2  -4  488.36   17.68
   0  -2   4  455.89   18.71
   0  -2   4  447.11   18.74
   0   2   4  451.26   19.32
   0   2  -4  474.27   19.10
   0  -2   5  680.52   26.40
   0   2  -5  708.79   27.14
   0  -2  -5  710.21   27.66
   0   2  -5  775.37   25.68
   0  -2   5  791.46   25.63
   0  -2   5  760.76   25.73
   0  -2   5  674.30   26.03
   0  -2   5  680.67   25.35
   0  -2   5  686.56   25.47
   0   2   5  708.17   25.75
   0   2  -5  737.87   25.64
   0  -2  -5  705.29   25.76
   0  -2   5  701.78   25.45
   0  -2   5  700.53   26.99
   0  -2   5  683.63   26.91
   0   2  -5  704.34   27.05
   0   2   6  396.62   16.13
   0   2  -6  421.78   15.51
   0  -2  -6  423.12   16.28
   0  -2   6  348.04   14.34
   0  -2   6  427.69   14.57
   0  -2   6  423.75   13.34
   0   2   6  428.67   14.55
   0   2  -6  327.51   13.51
   0  -2   6  301.40   13.43
   0  -2   6  330.74   13.40
   0  -2   6  335.61   13.58
   0   2   6  348.58   13.70
   0   2  -6  361.00   13.54
   0  -2   6  365.27   13.40
   0  -2  -6  399.19   13.79
   0  -2   6  371.10   13.26
   0  -2   6  392.86   15.48
   0  -2   6  405.33   15.45
   0   2  -6  392.33   15.37
   0   2  -7   80.98    6.59
   0   2   7   77.97    7.66
   0  -2  -7   73.98    7.58
   0  -2   7   80.55    5.68
   0   2   7   80.85    5.76
   0   2   7   72.93    3.64
   0  -2   7   79.41    3.62
   0   2  -7   64.78    3.74
   0   2   7   62.66    4.06
   0  -2   7   58.94    3.60
   0  -2   7   54.55    3.84
   0  -2   7   59.16    3.89
   0  -2   7   65.94    3.61
   0  -2   7   71.68    6.77
   0  -2   7   64.95    3.65
   0   2  -7   72.02    3.81
   0   2   7   65.19    4.20
   0  -2  -7   72.62    4.34
   0  -2   7   70.45    6.69
   0   2  -7   74.35    6.50
   0  -2   7   73.56    6.78
   0  -2  -8 2140.76   76.06
   0   2   8 2142.96   75.77
   0  -2   8 1964.77   74.02
   0   2  -8 2003.98   73.86
   0   2   8 2050.30   74.03
   0  -2   8 2014.98   73.94
   0  -2   8 2095.89   74.12
   0  -2   8 2195.33   73.87
   0   2   8 2208.25   75.09
   0   2   8 2182.41   73.86
   0  -2   8 2102.82   73.96
   0   2   8 2038.50   74.02
   0  -2   8 2110.52   76.04
   0  -2   8 2109.83   75.90
   0   2  -8 2073.89   75.03
   0  -2   8 2146.85   76.08
   0  -2  -9  172.69   10.54
   0   2   9  170.92    9.54
   0   2   9  176.26   10.46
   0   2   9  185.33    7.44
   0   2   9  170.34    7.27
   0  -2   9  178.17    7.33
   0   2   9  185.00    7.30
   0  -2   9  187.30    7.28
   0   2   9  178.45    7.56
   0  -2   9  180.94   10.23
   0  -2   9  192.95   10.36
   0  -2   9  189.23   10.34
   0  -2   9  176.96   10.33
   0   2  10 1253.70   47.86
   0   2  10 1309.18   48.00
   0  -2 -10 1310.29   48.50
   0  -2  10 1309.54   47.70
   0  -2  10 1330.44   46.03
   0   2  10 1308.00   46.01
   0   2  10 1336.26   47.71
   0   2  10 1259.49   46.05
   0  -2  10 1272.23   46.30
   0   2  10 1291.30   46.11
   0  -2  10 1297.74   46.27
   0   2  10 1251.87   46.10
   0  -2  10 1342.01   48.63
   0  -2  10 1281.20   48.62
   0  -2  10 1266.53   48.59
   0  -2  10 1282.09   48.43
   0  -2  10 1275.79   48.22
   0  -2 -11   25.22    7.08
   0   2  11   21.12    5.86
   0   2  11   23.63    6.81
   0   2  11   27.27    6.43
   0   2  11   19.82    6.13
   0  -2  11   17.99    6.05
   0  -2  11   29.47    3.20
   0  -2  11   26.72    3.17
   0  -2  11   23.86    3.38
   0  -2  11   25.39    3.34
   0  -2  11   23.91    6.89
   0  -2  11   28.14    3.43
   0  -2  11   24.15    6.23
   0  -2  11   17.39    6.36
   0  -2 -11   24.78    3.77
   0   2  11   30.70    6.19
   0  -2  11   19.51    6.44
   0  -2  11   24.65    6.37
   0  -2 -12  131.52   10.34
   0   2  12  149.44    9.19
   0  -2  12  132.86    9.65
   0   2  12  139.05    9.35
   0   2  12  130.28    9.52
   0  -2  12  131.58    6.69
   0   2  12  128.32    6.68
   0  -2  12  179.40    6.95
   0  -2  12  162.69    6.83
   0   2  12  161.67    6.71
   0  -2  12  177.39    7.00
   0  -2  12  161.11    6.74
   0   2  12  143.02    9.92
   0  -2  12  153.60    6.82
   0   2  12  144.16    6.52
   0  -2  12  150.37   10.12
   0  -2 -12  141.04    6.91
   0  -2  12  134.13   10.03
   0  -2 -12  139.99    6.91
   0   2  12  136.66    9.53
   0  -2  12  145.29   10.25
   0   2  12  146.13    9.81
   0  -2  12  131.30    9.83
   0  -2  12  146.66   10.31
   0  -2 -13  218.36   13.23
   0   2  13  213.28   11.91
   0  -2  13  241.75   12.70
   0   2  13  224.35   12.37
   0   2  13  227.32    9.62
   0  -2  13  230.05    9.71
   0   2  13  205.62   12.53
   0  -2  13  256.39    9.89
   0  -2  13  229.57    9.83
   0  -2  13  243.78    9.76
   0  -2  13  236.73    9.79
   0   2  13  241.78    9.71
   0   2  13  248.29   13.02
   0   2  13  235.32    9.58
   0  -2  13  243.74    9.78
   0  -2  13  235.88   13.19
   0  -2 -13  237.70    9.85
   0  -2  13  229.00   13.36
   0  -2  13  248.64   13.32
   0   2  13  242.51   12.92
   0  -2  13  242.94   13.43
   0   2  13  234.54   13.04
   0  -2  13  225.55   13.26
   0  -2 -14    6.86    7.79
   0   2  14    9.11    3.81
   0   2  14   12.93    7.10
   0  -2  14    8.59    3.98
   0   2  14   14.91    6.99
   0  -2  14    7.77    7.34
   0   2  14    1.55    3.34
   0   2  14    2.69    3.32
   0  -2  14    2.82    3.46
   0  -2  14    2.24    3.49
   0  -2  14    1.42    3.23
   0  -2  14    1.99    3.76
   0   2  14    1.41    3.50
   0  -2  14    5.64    7.87
   0   2  14    6.10    6.73
   0  -2  14    7.17    3.74
   0  -2  14    6.43    6.98
   0  -2 -14    1.18    3.82
   0  -2  14    7.61    7.30
   0  -2  14    1.17    6.93
   0   2  14    5.34    6.88
   0  -2  14   12.67    7.96
   0   2  14   -5.06    6.82
   0  -2 -15   -1.33    7.83
   0  -2  15   -1.10    4.23
   0  -2  15    0.33    7.90
   0   2  15    3.46    7.49
   0   2  15    0.24    4.16
   0   2  15    2.20    7.40
   0   2  15    0.13    3.68
   0   2  15    0.12    3.66
   0  -2  15   -3.75    3.31
   0  -2  15    1.18    3.66
   0  -2  15    2.27    3.92
   0  -2  15   -0.10    3.95
   0   2  15    3.20    3.80
   0  -2  15   -0.55    3.43
   0   2  15    2.45    6.93
   0  -2  15   -0.10    3.96
   0  -2  15   -0.43    7.50
   0  -2 -15    1.64    3.91
   0  -2  15   13.11    7.66
   0   2  15    1.68    6.68
   0   2  15    5.83    7.21
   0  -2  15   -1.65    7.14
   0  -2  15   -6.02    8.20
   0   2  16  853.29   35.67
   0   2  16  886.23   32.15
   0  -2  16  886.95   32.20
   0  -2  16  882.43   32.56
   0   2  16  887.21   32.64
   0  -2  16  875.25   32.50
   0   2  16  853.10   32.50
   0  -2  16  899.37   32.56
   0  -2  16  865.93   32.34
   0   2  16  840.65   32.24
   0  -2  16  891.17   32.40
   0   2  16  874.80   36.07
   0  -2  16  901.64   32.38
   0  -2  16  848.94   36.28
   0  -2  16  930.17   36.75
   0  -2  16  848.14   35.90
   0   2  16  895.00   36.29
   0   2  16  906.06   35.83
   0  -2  17 1754.65   63.55
   0   2  17 1717.37   67.16
   0   2  17 1744.77   63.51
   0   2  17 1785.60   64.06
   0   2  17 1825.61   64.05
   0  -2  17 1829.08   64.06
   0  -2  17 1800.13   63.99
   0  -2  17 1787.45   63.81
   0  -2  17 1739.33   63.81
   0   2  17 1745.67   63.71
   0   2  17 1738.51   67.56
   0  -2  17 1800.04   63.79
   0  -2  17 1741.40   67.84
   0  -2  17 1847.06   68.15
   0  -2  17 1721.48   67.31
   0   2  17 1722.62   67.62
   0   2  17 1739.47   67.11
   0  -2  18  111.21    6.96
   0   2  18  117.62    6.96
   0  -2  18  123.46    6.70
   0   2  18  118.27    6.97
   0   2  18  112.09    6.88
   0   2  18  111.64    6.80
   0  -2  18  118.41    6.74
   0  -2  18  121.51    6.98
   0  -2  18  121.32    6.99
   0  -2  18  118.64    6.96
   0  -2  18  107.00   11.62
   0  -2  18  109.95   11.37
   0   2  18  101.47   10.74
   0  -2  18  112.80   11.11
   0   2  18   96.60   11.06
   0  -2  19   28.74    5.30
   0  -2  19   33.22    5.15
   0  -2  19   32.15    4.84
   0   2  19   27.26    4.94
   0   2  19   37.15    8.95
   0  -2  19   41.24    5.29
   0  -2  19   26.63    4.57
   0   2  19   22.71    4.89
   0   2  19   30.04    4.69
   0  -2  19   36.32    5.42
   0   2  19   38.15    8.88
   0   2  19   39.76    5.47
   0   2  20   12.19    8.26
   0  -2  20   -1.89    4.20
   0   2  20    0.15    4.41
   0  -2  20    0.69    4.32
   0   2  20    4.45    7.68
   0  -2  20   -3.12    8.77
   0  -2  20   -6.04    8.65
   0   2  20    8.51    8.30
   0   2  20   -3.09    8.87
   0   2  21   63.24    9.34
   0   2  21   65.78    5.56
   0   2  21   72.63    5.92
   0  -2  21   76.52    5.63
   0   2  21   77.40    5.73
   0  -2  21   71.98    5.71
   0   2  21   73.63    9.75
   0  -2  21   71.08    5.92
   0  -2  21   77.13   10.12
   0  -2  21   81.85   10.46
   0   2  21   56.21    9.56
   0   2  21   59.37    9.70
   0   2  22   10.86    4.50
   0   2  22   -1.82    4.06
   0  -2  22    2.25    4.31
   0   2  22    5.85    4.30
   0   2  22   18.10    8.17
   0  -2  22    7.63    4.57
   0   2  22    1.89    7.97
   0   2  22    6.51    7.73
   0   2  22   -0.38    8.32
   0   2  23    0.38    4.21
   0   2  23    1.37    3.65
   0   2  23    5.74    7.60
   0   2  23    0.09    3.98
   0   2  23   -2.67    7.11
   0   2  23   -9.93    7.93
   0   2  24    6.07    7.12
   0   2  24   -4.86    4.03
   0   2  24   -2.00    3.32
   0   2  24   11.08    6.66
   0   2  24   -5.41    6.94
   0  -4   0    8.51    7.70
   0   4   0   10.58    9.64
   0   4   0   14.62   10.24
   0   4   0   14.47    4.66
   0   4   0   11.68    4.98
   0  -4   0   11.73    4.10
   0   4   0    1.68    8.76
   0   4   1  147.90   12.66
   0   4  -1  161.07   12.91
   0  -4  -1  154.42   11.41
   0  -4   1  153.60   11.26
   0   4  -1  180.56   13.25
   0   4  -1  139.01    7.63
   0   4   1  138.21    7.66
   0   4   1  144.46    7.88
   0   4  -1  136.81    7.81
   0  -4   1  139.29    7.12
   0  -4  -1  146.27    7.28
   0   4  -1  146.22   12.19
   0   4  -2  119.26   12.00
   0  -4   2  111.83   10.05
   0   4   2  118.03   11.90
   0  -4  -2  116.16   10.64
   0   4   2   97.73    6.59
   0   4  -2   95.85    6.66
   0   4  -2  133.15   12.49
   0   4   2  102.87    6.79
   0   4  -2  103.45    6.93
   0  -4  -2  108.07    6.25
   0  -4   2  106.28    6.06
   0   4  -2  122.85   11.74
   0  -4  -3  215.71   13.94
   0   4  -3  229.67   15.07
   0   4   3  213.58   14.83
   0   4  -3  230.74   10.24
   0   4   3  231.77   10.23
   0  -4   3  217.82    9.90
   0   4  -3  242.15   15.32
   0   4   3  212.42   10.19
   0   4  -3  221.47   10.28
   0  -4  -3  224.12    9.87
   0   4  -3  221.79   14.54
   0  -4  -4  184.06   12.84
   0   4   4  165.23   13.28
   0   4  -4  146.78    8.31
   0   4   4  157.94    8.28
   0  -4   4  148.80    7.92
   0   4  -4  203.10   14.19
   0   4   4  153.49    8.34
   0   4  -4  169.66    8.53
   0  -4   4  169.22   11.37
   0  -4  -4  171.20    8.08
   0   4  -4  170.95   13.09
   0   4   5   -0.89    9.64
   0  -4  -5    4.80    8.97
   0   4   5    2.44    4.70
   0   4  -5    4.68    4.91
   0  -4   5    4.09    4.04
   0   4  -5   14.14   10.40
   0   4  -5    1.55    5.17
   0   4   5    2.49    4.98
   0  -4   5   -0.77    7.50
   0  -4  -5    5.66    4.51
   0  -4   5    1.39    7.88
   0   4  -5    9.36    9.21
   0  -4  -6   96.41   11.08
   0   4   6  114.86   12.18
   0   4   6   78.66    6.31
   0   4  -6   85.22    6.42
   0  -4   6   71.53    5.65
   0  -4   6   87.07    5.91
   0   4  -6  112.36   12.48
   0   4  -6   92.00    6.57
   0   4   6   75.62    6.45
   0  -4   6   90.92    9.63
   0  -4  -6   87.45    6.19
   0   4  -6   89.09   10.43
   0  -4   6   86.61   10.21
   0  -4  -7  472.44   21.97
   0   4   7  469.32   22.17
   0   4  -7  457.79   17.40
   0   4   7  418.55   17.29
   0  -4   7  397.52   17.02
   0  -4   7  417.11   17.20
   0   4  -7  487.99   21.98
   0   4   7  459.16   22.18
   0   4   7  446.51   17.45
   0  -4  -7  459.62   17.30
   0  -4   7  435.45   20.90
   0  -4   7  418.08   21.63
   0  -4  -8   73.29   11.43
   0   4   8   61.97   11.57
   0   4   8   85.62    6.34
   0  -4   8   79.61    5.80
   0  -4   8   82.87    5.72
   0   4   8   72.51   11.96
   0   4   8   68.69    6.47
   0  -4   8   67.76    9.57
   0  -4  -8   81.56    6.10
   0  -4   8   70.31   10.53
   0  -4  -9  256.30   15.75
   0   4   9  242.96   10.67
   0  -4   9  225.11   10.18
   0  -4   9  210.91   10.19
   0   4   9  254.59   16.17
   0   4   9  231.02   10.72
   0  -4   9  218.36   14.43
   0  -4  -9  232.34   10.55
   0  -4   9  235.06   15.48
   0  -4  10   45.79    5.21
   0  -4  10   44.02    4.84
   0   4  10   50.14    5.77
   0   4  10   43.85    5.99
   0  -4  10   34.28    9.20
   0  -4 -10   37.44    5.51
   0  -4  10   35.42    9.62
   0   4  11   -1.89    5.34
   0  -4  11    3.32    4.19
   0  -4  11    0.92    4.20
   0   4  11    5.43    5.58
   0  -4 -11    4.05    5.13
   0  -4 -11   -4.84    9.79
   0  -4 -12  207.66   14.67
   0  -4  12  210.36    9.48
   0  -4  12  184.57    9.35
   0   4  12  209.70   14.05
   0   4  12  197.99    9.99
   0  -4 -12  206.51    9.79
   0   4  12  183.27   14.14
   0   4  13  175.22   13.70
   0  -4  13  177.52   13.72
   0  -4  13  176.61    8.84
   0   4  13  201.01   13.53
   0   4  13  182.44   13.50
   0  -4  13  186.52   13.39
   0  -4 -13  202.78   14.25
   0  -4 -14    4.19    9.66
   0   4  14    1.30    4.61
   0  -4  14   -0.74    4.43
   0   4  14    7.42    8.70
   0   4  14   -0.95    8.34
   0  -4  14   11.29    8.67
   0  -4 -14   -0.38    5.13
   0  -4  14    3.09    8.47
   0   4  14    7.50    7.97
   0  -4 -15   88.29   11.27
   0   4  15   68.15    6.03
   0   4  15   79.61    6.00
   0  -4  15   73.64    5.78
   0  -4  15   80.44    5.61
   0   4  15   88.14   10.45
   0   4  15   92.39   10.33
   0  -4  15   85.78   10.51
   0  -4 -15   83.23    6.37
   0  -4  15   74.45   10.18
   0   4  15   69.21    9.97
   0  -4 -16   10.80    9.66
   0   4  16    5.17    4.09
   0  -4  16    4.46    4.11
   0   4  16    1.75    4.60
   0  -4  16   -3.12    4.21
   0  -4  16    4.08    3.91
   0   4  16    7.14    8.04
   0   4  16    2.59    8.06
   0  -4 -16    2.80    4.91
   0  -4  16   -1.35    8.13
   0   4  16   -0.44    7.71
   0  -4  16    3.20    8.38
   0  -4 -17   11.25    9.03
   0   4  17    5.00    4.44
   0   4  17    5.04    3.93
   0  -4  17   14.68    4.08
   0  -4  17   10.45    3.92
   0  -4  17   10.15    3.98
   0   4  17    5.32    7.79
   0   4  17   15.97    7.73
   0  -4 -17   11.25    4.83
   0  -4  17   18.91    8.04
   0   4  17    6.90    7.63
   0  -4  17    9.55    7.88
   0  -4 -18   82.73    9.41
   0   4  18   62.39    8.52
   0  -4  18   70.64    4.96
   0   4  18   70.45    5.19
   0  -4  18   59.98    4.77
   0   4  18   63.68    4.74
   0   4  18   64.26    8.67
   0  -4  18   67.98    8.70
   0  -4 -18   65.33    5.21
   0  -4  18   61.70    8.88
   0   4  18   65.03    8.40
   0   4  19    4.06    6.91
   0  -4  19   -0.19    3.66
   0   4  19   -2.85    3.89
   0  -4  19    0.74    3.32
   0   4  19    2.73    3.26
   0   4  19    7.02    6.68
   0  -4  19    7.39    6.86
   0   4  19    1.16    6.29
   0  -4  19   -0.65    6.96
   0   4  20   -0.64    2.85
   0  -4  20   -0.09    2.89
   0   4  20    6.02    3.40
   0  -4  20    3.62    3.26
   0   6   0    3.89    4.62
   0  -6   0    0.96    7.37
   0   6   0    5.46    8.60
   0   6   1   57.35    5.53
   0   6  -1   64.43    5.49
   0  -6  -1   60.76    8.66
   0  -6   1   45.83    8.42
   0   6   1   77.09    9.55
   0   6   2  162.53    7.98
   0   6  -2  159.26    7.86
   0  -6  -2  156.26   11.12
   0  -6   2  134.31   10.90
   0   6   2  158.80   11.62
   0   6  -3   31.74    4.74
   0   6   3   32.17    4.87
   0  -6   4  298.69   15.20
   0   6  -4  296.77   12.13
   0   6   4  313.07   12.54
   0   6   5    6.35    4.38
   0   6   6  115.27    6.43
   0   6   7    7.31    4.04
  -1   1  26   35.49    4.33
  -1   1  26   41.43    4.44
  -1   1  25  187.91   12.68
  -1   1  25  203.18    9.26
  -1   1  25  212.72    9.43
  -1   1  25  206.17   12.89
  -1   1  24   39.35    4.52
  -1   1  24   49.29    5.34
  -1   1  24   45.61    5.09
  -1  -1  24   42.60    5.16
  -1   1  24   46.32    9.11
  -1   1  24   38.51    8.29
  -1   1  24   49.16    9.44
  -1   1  24   51.32    8.29
  -1   1  23    8.10    4.61
  -1   1  23   -2.28    4.09
  -1   1  23    6.23    4.61
  -1  -1  23    3.10    4.59
  -1  -1  23    8.26    4.74
  -1   1  23    4.13    8.83
  -1   1  23    9.53    7.95
  -1  -1  23    7.26    5.54
  -1   1  23    2.83    8.17
  -1   1  23    1.35    5.53
  -1   1  23   12.34    8.13
  -1   1  22  129.66   11.20
  -1   1  22  126.00   11.13
  -1  -1  22  129.67   11.92
  -1   1  22  102.62   10.78
  -1   1  22  111.79   11.72
  -1   1  21  346.12   14.34
  -1   1  21  322.73   14.02
  -1  -1  21  354.43   14.31
  -1   1  21  328.64   14.14
  -1  -1  21  340.75   14.09
  -1  -1  21  324.26   14.01
  -1   1  21  323.01   18.13
  -1  -1  21  345.81   14.24
  -1   1  21  337.40   13.85
  -1   1  21  343.15   14.18
  -1  -1  21  342.84   14.23
  -1   1  21  359.61   18.07
  -1  -1  20  322.39   13.74
  -1   1  20  331.59   13.73
  -1  -1  20  345.14   13.94
  -1   1  20  360.17   13.96
  -1   1  20  312.17   13.64
  -1  -1  20  348.59   13.75
  -1   1  20  319.71   13.73
  -1  -1  20  331.73   13.75
  -1   1  20  321.56   13.47
  -1   1  20  314.02   13.26
  -1  -1  20  338.48   13.78
  -1  -1  20  352.28   18.47
  -1  -1  20  313.91   18.23
  -1   1  20  311.16   18.00
  -1   1  20  316.50   17.81
  -1   1  19   12.32    7.63
  -1   1  19    5.43    4.84
  -1   1  19    8.50    9.25
  -1   1  19   11.04    7.73
  -1  -1  19    7.88    4.94
  -1  -1  19    0.43    9.05
  -1  -1  19    9.91    4.44
  -1   1  19    5.09    3.86
  -1  -1  19    6.43    3.77
  -1   1  19   11.02    4.34
  -1   1  19    5.52    4.52
  -1  -1  19    7.60    4.18
  -1  -1  19    5.94    4.42
  -1   1  19    4.18    7.89
  -1  -1  19    3.56    4.49
  -1   1  19    5.54    3.76
  -1   1  19    8.61    4.24
  -1  -1  19   14.46    8.55
  -1  -1  19    0.48    8.76
  -1  -1  19   10.29    8.79
  -1   1  19   14.31    7.92
  -1   1  19   10.06    8.53
  -1   1  18    8.85    7.16
  -1   1  18   16.85    7.48
  -1  -1  18   13.47    8.93
  -1   1  18    4.89    4.57
  -1  -1  18    5.74    4.59
  -1   1  18    1.20    8.17
  -1  -1  18    2.49    3.95
  -1   1  18    1.18    3.73
  -1  -1  18   -0.93    3.38
  -1   1  18    4.85    3.60
  -1   1  18    4.29    4.20
  -1  -1  18    7.66    4.18
  -1  -1  18    2.17    4.12
  -1  -1  18   -1.08    3.69
  -1   1  18    1.73    7.34
  -1  -1  18    2.72    7.52
  -1   1  18    2.96    3.50
  -1   1  18    3.19    3.94
  -1  -1  18    9.59    4.31
  -1  -1  18    0.90    7.79
  -1  -1  18   15.84    7.99
  -1  -1  18   13.32    8.47
  -1   1  18    2.12    7.83
  -1   1  18    0.92    7.46
  -1   1  17  226.54   12.74
  -1  -1  17  245.55   13.95
  -1   1  17  228.36    9.96
  -1   1  17  218.73   13.69
  -1  -1  17  236.87   10.08
  -1   1  17  232.02   13.40
  -1   1  17  247.11   10.03
  -1  -1  17  210.80    9.90
  -1  -1  17  251.77   10.02
  -1   1  17  221.71    9.83
  -1  -1  17  227.72    9.79
  -1  -1  17  224.67    9.72
  -1  -1  17  247.98   10.02
  -1  -1  17  231.30   10.00
  -1   1  17  232.22    9.91
  -1  -1  17  217.63    9.83
  -1   1  17  210.36   13.17
  -1  -1  17  233.32   13.92
  -1   1  17  230.80    9.71
  -1  -1  17  224.19    9.81
  -1  -1  17  237.32    9.98
  -1   1  17  224.63    9.51
  -1  -1  17  219.24   13.56
  -1  -1  17  246.04   13.85
  -1   1  17  232.51   13.52
  -1  -1  17  262.63   13.95
  -1  -1  17  210.93   13.82
  -1   1  17  235.01   13.56
  -1  -1  17  217.17   13.05
  -1   1  16  225.08   12.02
  -1   1  16  216.13   13.02
  -1   1  16  249.38   12.79
  -1  -1  16  228.58   13.16
  -1   1  16  224.17    9.44
  -1  -1  16  222.66    9.45
  -1  -1  16  211.23    9.20
  -1   1  16  202.53    9.26
  -1  -1  16  209.80    9.32
  -1   1  16  227.90    9.38
  -1  -1  16  221.76    9.37
  -1  -1  16  215.45    9.28
  -1  -1  16  216.46    9.35
  -1  -1  16  223.23    9.36
  -1  -1  16  214.23    9.19
  -1   1  16  224.78    9.36
  -1   1  16  223.10   12.55
  -1  -1  16  213.45   12.75
  -1  -1  16  229.52    9.39
  -1   1  16  218.61    9.03
  -1  -1  16  218.95    9.26
  -1   1  16  208.36    9.10
  -1  -1  16  223.50   12.85
  -1  -1  16  210.33   12.66
  -1  -1  16  218.33   12.53
  -1   1  16  207.29   12.57
  -1  -1  16  197.49   12.21
  -1   1  16  237.98   12.83
  -1  -1  16  228.77   12.95
  -1   1  15  136.64    9.21
  -1  -1  15  147.94   10.45
  -1   1  15  161.87    9.94
  -1   1  15  150.06    6.97
  -1  -1  15  153.40    7.02
  -1   1  15  150.40   10.39
  -1  -1  15  138.78    6.66
  -1   1  15  145.83    6.73
  -1  -1  15  138.68    6.61
  -1  -1  15  141.59    6.73
  -1   1  15  132.00    6.61
  -1  -1  15  138.55    6.46
  -1  -1  15  140.56    6.71
  -1  -1  15  144.52    6.80
  -1   1  15  142.98    6.37
  -1  -1  15  125.60    6.51
  -1   1  15  143.64    6.73
  -1  -1  15  131.12    6.69
  -1   1  15  147.34    9.18
  -1  -1  15  148.76   10.18
  -1   1  15  146.09    9.67
  -1   1  15  136.64    9.50
  -1  -1  15  156.90    6.86
  -1   1  15  136.08    6.38
  -1  -1  15  142.47    6.61
  -1   1  15  144.79    6.54
  -1  -1  15  155.15   10.29
  -1  -1  15  149.22   10.08
  -1  -1  15  163.47   10.02
  -1   1  15  138.72    9.56
  -1  -1  15  159.43   10.38
  -1   1  15  171.25   10.20
  -1  -1  15  152.69    9.46
  -1   1  14   51.90    6.43
  -1   1  14   46.55    6.76
  -1  -1  14   48.19    7.37
  -1   1  14   46.23    7.35
  -1  -1  14   45.06    6.55
  -1  -1  14   52.97    4.27
  -1   1  14   54.46    4.27
  -1  -1  14   42.68    3.81
  -1  -1  14   48.60    3.79
  -1   1  14   47.12    3.69
  -1  -1  14   39.43    3.32
  -1  -1  14   44.48    3.59
  -1   1  14   52.18    3.76
  -1  -1  14   46.31    4.01
  -1  -1  14   44.73    3.63
  -1  -1  14   40.88    3.76
  -1   1  14   49.45    3.97
  -1  -1  14   42.15    3.85
  -1  -1  14   47.81    6.90
  -1  -1  14   54.65    7.66
  -1   1  14   49.29    6.41
  -1   1  14   45.20    6.21
  -1   1  14   48.67    6.65
  -1   1  14   44.93    3.67
  -1  -1  14   45.90    3.68
  -1  -1  14   53.30    4.11
  -1   1  14   46.23    3.45
  -1  -1  14   47.55    6.85
  -1  -1  14   49.42    7.11
  -1  -1  14   66.18    7.52
  -1   1  14   45.85    6.87
  -1  -1  14   53.86    6.92
  -1   1  14   47.56    6.40
  -1  -1  14   45.53    6.30
  -1   1  13   13.25    5.47
  -1  -1  13   17.83    5.80
  -1   1  13   11.08    5.65
  -1   1  13   21.14    6.52
  -1  -1  13   13.71    3.63
  -1   1  13   10.40    3.53
  -1  -1  13   15.07    6.58
  -1   1  13   29.60    3.00
  -1  -1  13   28.50    3.14
  -1  -1  13   31.20    3.21
  -1  -1  13   25.74    2.72
  -1   1  13   29.81    3.21
  -1  -1  13   24.51    3.17
  -1  -1  13   22.04    3.03
  -1  -1  13   22.79    3.25
  -1  -1  13   22.56    3.16
  -1   1  13   21.48    2.60
  -1   1  13   22.16    3.28
  -1  -1  13   20.24    2.85
  -1  -1  13   14.39    6.09
  -1  -1  13   15.18    6.24
  -1  -1  13   16.58    6.63
  -1   1  13   14.06    5.77
  -1   1  13   20.11    5.49
  -1   1  13   16.70    5.73
  -1   1  13   17.92    2.97
  -1  -1  13   15.64    2.93
  -1  -1  13   20.02    3.29
  -1  -1  13   14.04    5.81
  -1  -1  13   14.74    6.06
  -1  -1  13   12.08    5.26
  -1   1  13   20.50    5.58
  -1  -1  13   14.76    6.24
  -1   1  13   16.77    5.93
  -1  -1  13   18.19    5.84
  -1  -1  12  142.47    9.20
  -1   1  12  150.28    8.68
  -1   1  12  144.13    9.18
  -1   1  12  134.28    8.53
  -1  -1  12  140.90    9.34
  -1   1  12  133.15    8.68
  -1  -1  12  142.00    8.51
  -1  -1  12  145.98    9.27
  -1  -1  12  146.58    8.96
  -1   1  12  139.29    5.80
  -1  -1  12  135.62    9.09
  -1  -1  12  148.16    9.09
  -1   1  12  137.14    8.43
  -1   1  12  136.39    8.66
  -1   1  12  137.20    8.13
  -1  -1  12  130.94    6.05
  -1   1  12  138.02    6.01
  -1  -1  12  139.69    6.28
  -1  -1  12  151.25    8.95
  -1  -1  12  132.74    8.90
  -1  -1  12  126.87    8.60
   1  -1 -12  136.38    8.56
  -1   1  12  131.61    8.42
  -1   1  11   66.09    6.23
  -1   1  11   52.95    6.96
  -1  -1  11   66.67    4.00
  -1  -1  11   64.41    7.05
  -1  -1  11   61.12    6.26
  -1   1  11   59.02    6.17
  -1   1  11   61.55    3.96
  -1  -1  11   44.48    3.43
  -1  -1  11   57.03    3.62
  -1  -1  11   55.80    3.47
  -1   1  11   58.75    3.66
  -1  -1  11   53.67    3.49
  -1   1  11   56.38    3.20
  -1  -1  11   52.65    3.60
  -1  -1  11   53.39    3.62
  -1  -1  11   58.41    3.73
  -1  -1  11   65.81    6.84
  -1   1  11   56.75    6.13
  -1  -1  11   63.06    6.67
  -1  -1  11   62.76    7.09
  -1   1  11   53.64    3.41
  -1   1  11   50.88    3.50
   1  -1 -11   63.21    3.55
  -1  -1  11   70.20    6.53
  -1   1  11   57.85    5.48
  -1  -1  11   60.88    6.70
  -1  -1  11   55.19    5.96
  -1   1  11   58.03    6.17
  -1  -1  11   64.12    6.61
  -1  -1  11   66.51    6.80
  -1   1  10  620.01   23.32
  -1  -1  10  624.36   21.49
  -1   1  10  596.58   23.16
  -1  -1  10  609.30   23.36
  -1   1  10  625.34   21.49
  -1  -1  10  575.66   21.52
  -1  -1  10  545.75   21.47
  -1  -1  10  531.70   21.41
  -1  -1  10  589.26   21.49
  -1   1  10  599.62   21.46
  -1  -1  10  578.86   21.50
  -1  -1  10  577.33   21.45
  -1  -1  10  565.77   21.46
  -1   1  10  560.49   21.28
  -1   1  10  607.99   22.89
  -1  -1  10  612.41   23.47
  -1   1  10  614.26   22.65
  -1   1  10  618.25   23.27
  -1  -1  10  623.06   23.50
  -1  -1  10  626.98   21.53
  -1  -1  10  584.16   21.45
  -1   1  10  602.74   21.38
  -1   1  10  648.84   21.46
  -1   1  10  584.19   21.21
  -1   1  10  611.11   22.53
   1  -1 -10  598.90   21.32
  -1  -1  10  639.92   23.40
  -1   1  10  608.73   22.35
  -1   1   9   11.37    4.94
   1  -1  -9    6.63    5.15
  -1  -1   9    7.53    2.73
  -1   1   9    5.84    2.73
  -1  -1   9    6.58    2.21
  -1  -1   9    8.59    2.26
  -1  -1   9    6.73    2.17
  -1  -1   9    5.32    2.38
  -1   1   9    7.06    1.96
  -1   1   9    8.24    2.48
  -1  -1   9    5.41    2.26
  -1  -1   9    5.86    2.43
  -1   1   9    6.53    1.92
  -1  -1   9    7.46    2.37
  -1   1   9    8.95    4.32
  -1  -1   9   10.08    5.55
  -1  -1   9    8.58    5.11
  -1   1   9    6.78    4.59
  -1   1   9    6.33    2.25
  -1  -1   9   10.09    2.28
  -1  -1   9    6.85    2.56
  -1   1   9    6.39    2.36
  -1   1   9    6.13    2.27
   1  -1  -9    5.13    2.55
  -1   1   9    6.45    4.00
  -1  -1   9    1.16    5.03
  -1   1   9    4.75    4.82
  -1  -1   9    3.43    5.03
  -1   1   9    7.24    4.32
  -1   1   8   59.22    5.70
  -1   1   8   57.93    5.50
   1  -1  -8   56.32    5.90
  -1   1   8   53.30    3.62
  -1   1   8   58.34    5.92
  -1  -1   8   56.23    5.83
   1   1  -8   50.93    4.30
  -1  -1   8   57.28    3.64
  -1   1   8   71.58    3.22
  -1  -1   8   73.10    3.41
   1   1  -8   74.48    2.78
  -1  -1   8   79.18    3.54
  -1  -1   8   73.82    3.34
  -1   1   8   75.59    3.18
  -1  -1   8   68.49    3.44
  -1   1   8   68.57    3.41
  -1  -1   8   66.51    3.44
  -1  -1   8   66.38    3.27
  -1  -1   8   68.57    3.46
  -1   1   8   58.71    5.20
  -1   1   8   59.40    5.03
  -1  -1   8   64.71    5.91
  -1  -1   8   59.77    6.02
  -1  -1   8   60.26    3.33
  -1  -1   8   60.47    3.52
  -1   1   8   66.38    3.47
  -1   1   8   65.39    3.29
  -1   1   8   57.74    4.75
  -1  -1   8   56.96    5.95
  -1  -1   8   54.22    5.50
   1   1  -8   60.63    4.19
   1  -1  -8   61.25    3.54
  -1  -1   8   53.35    5.77
  -1  -1   8   57.99    5.86
  -1   1   8   52.51    5.38
  -1  -1   8   53.64    5.23
  -1   1   7 1257.56   41.59
   1   1  -7 1164.84   40.83
   1  -1  -7 1194.51   41.75
  -1   1   7 1222.33   41.71
  -1  -1   7 1193.83   40.66
   1   1  -7 1152.32   41.00
  -1  -1   7 1256.02   41.72
  -1   1   7 1201.14   40.65
  -1   1   7 1128.68   40.58
  -1  -1   7 1053.69   40.69
   1   1  -7 1074.35   40.46
  -1  -1   7 1117.14   40.69
  -1   1   7 1153.70   40.60
  -1  -1   7 1089.14   40.70
  -1  -1   7 1143.95   40.69
  -1   1   7 1176.64   40.65
  -1  -1   7 1123.70   40.73
  -1  -1   7 1124.93   40.69
  -1  -1   7 1224.92   41.92
  -1  -1   7 1194.92   41.92
  -1   1   7 1217.77   41.50
  -1   1   7 1233.14   41.38
  -1  -1   7 1139.97   41.91
  -1   1   7 1165.57   40.62
  -1  -1   7 1133.19   40.69
  -1   1   7 1152.03   40.59
   1   1  -7 1114.89   40.44
  -1  -1   7 1176.13   40.69
  -1  -1   7 1213.24   41.95
   1  -1  -7 1171.12   40.65
   1   1  -7 1188.85   41.00
  -1  -1   7 1206.84   41.88
  -1  -1   7 1172.21   41.90
  -1  -1   7 1125.99   41.81
  -1  -1   7 1187.50   41.93
  -1  -1   7 1185.72   41.97
   1   1  -6  321.14   11.86
  -1   1   6  318.12   12.69
  -1  -1   6  308.45   12.48
  -1   1   6  302.29   12.39
  -1  -1   6  308.88   11.23
  -1   1   6  294.75   11.21
   1   1  -6  316.46   11.06
  -1  -1   6  290.99   11.21
  -1  -1   6  304.05   11.24
  -1   1   6  316.88   11.18
  -1  -1   6  307.96   11.23
  -1  -1   6  307.62   11.23
  -1  -1   6  286.37   11.26
  -1   1   6  290.84   11.09
  -1  -1   6  302.48   11.20
  -1  -1   6  308.41   12.55
  -1  -1   6  317.55   12.67
  -1  -1   6  307.91   12.65
  -1   1   6  318.37   12.09
  -1   1   6  309.12   12.06
  -1   1   6  309.89   11.24
   1   1  -6  313.88   11.04
  -1  -1   6  299.20   11.23
  -1  -1   6  304.27   11.23
  -1   1   6  303.96   11.09
   1   1  -6  311.10   11.83
   1  -1  -6  317.07   11.27
  -1  -1   6  315.38   12.65
  -1  -1   6  317.64   12.57
  -1  -1   6  314.30   12.62
  -1  -1   6  300.84   12.55
  -1  -1   6  293.46   12.57
  -1   1   6  304.58   12.45
  -1  -1   6  301.01   12.74
   1   1  -5 3257.54  109.44
  -1  -1   5 2972.23  109.09
   1  -1  -5 3200.90  109.87
  -1   1   5 3199.32  109.76
  -1  -1   5 3176.30  108.99
  -1   1   5 3191.30  108.99
  -1   1   5 3199.63  109.62
  -1  -1   5 3253.44  109.63
  -1  -1   5 2859.13  109.07
  -1  -1   5 2909.47  109.06
  -1  -1   5 3043.29  109.09
  -1  -1   5 3044.28  109.03
  -1  -1   5 3128.60  109.06
  -1  -1   5 2941.08  109.05
  -1  -1   5 3195.05  109.80
  -1   1   5 3226.58  109.52
  -1  -1   5 3229.13  109.86
  -1   1   5 3404.33  109.55
  -1  -1   5 3087.61  108.87
  -1   1   5 3075.42  108.94
  -1  -1   5 3146.45  109.03
  -1   1   5 3061.60  109.03
  -1  -1   5 3072.14  109.06
   1   1  -5 3060.86  108.95
   1  -1  -5 3125.30  109.05
  -1  -1   5 3141.62  109.87
   1   1  -5 3095.12  109.40
  -1  -1   5 3239.15  109.89
  -1  -1   5 3105.53  109.85
  -1  -1   5 3147.06  109.88
  -1  -1   5 3147.80  109.92
  -1   1   5 3091.57  109.71
   1  -1  -4    1.44    4.53
  -1   1   4    4.06    4.73
   1   1  -4    0.62    4.07
  -1  -1   4   -0.41    2.81
  -1  -1   4    1.09    3.59
  -1  -1   4    1.71    1.96
  -1   1   4    3.14    3.58
  -1   1   4    2.05    1.90
  -1  -1   4    0.66    1.64
  -1  -1   4    1.28    1.82
  -1  -1   4    0.39    1.71
  -1  -1   4    0.34    1.64
  -1  -1   4    2.30    3.97
  -1   1   4    1.52    2.96
  -1  -1   4    4.48    3.74
  -1  -1   4   -1.82    4.40
  -1   1   4    1.87    2.25
  -1  -1   4   -0.39    1.79
  -1   1   4    1.52    1.31
  -1  -1   4    0.63    1.82
   1   1  -4    2.03    1.95
  -1  -1   4   -0.58    3.64
  -1  -1   4   -1.50    3.81
  -1  -1   4   -0.79    1.37
   1  -1  -4    1.37    2.37
   1   1  -4    0.96    3.78
  -1   1   4    1.51    4.35
  -1  -1   4    0.64    3.81
   1   1  -3 5541.46  200.73
  -1   1   3 5581.88  200.89
  -1  -1   3 5607.77  200.54
   1  -1  -3 5681.46  200.94
  -1  -1   3 5557.07  200.21
  -1   1   3 5397.35  200.54
  -1  -1   3 5721.57  200.54
  -1   1   3 5564.79  200.21
  -1  -1   3 5827.02  200.28
  -1  -1   3 5806.13  200.25
  -1  -1   3 5860.04  200.27
  -1  -1   3 5745.07  200.69
  -1   1   3 5812.85  200.31
  -1  -1   3 5736.57  200.24
  -1   1   3 5644.46  200.17
   1   1  -3 5728.96  200.26
   1  -1  -3 5690.50  200.31
  -1  -1   3 5564.62  200.77
  -1  -1   3 5733.87  200.21
  -1   1   3 5575.97  200.87
   1   1  -3 5627.39  200.69
  -1   1   2   17.63    1.58
  -1  -1   2   16.30    1.43
   1   1  -2   23.76    4.08
  -1   1   2   23.56    4.35
  -1  -1   2   30.72    1.60
  -1  -1   2   24.01    1.57
   1   1  -2   26.28    2.20
  -1   1   2   26.45    2.37
  -1   1   2   17.98    4.60
   1  -1  -2   20.26    4.27
  -1  -1   2   19.54    3.57
   1   1  -2   18.58    4.32
  -1  -1   2   20.64    3.14
  -1  -1   2   24.93    2.14
   1  -1  -2   22.32    2.37
  -1  -1   2   18.91    2.86
   1   1  -1 1822.19   62.84
  -1   1   1 1665.89   62.28
   1   1  -1 1676.27   62.27
   1  -1  -1 1799.82   62.22
  -1  -1   1 1779.18   62.26
   1  -1  -1 1794.06   62.29
  -1  -1   1 1696.69   62.46
   1  -1  -1 1789.38   62.27
  -1   1   1 1763.82   62.87
  -1   1   1 1898.80   62.96
   1   1  -1 1836.93   62.87
   1  -1  -1 1924.76   62.92
   1   1   0  335.84   13.12
   1   1   0  351.78   12.21
  -1   1   0  350.14   12.20
  -1   1   0  319.83   13.06
   1  -1   0  341.28   12.13
  -1  -1   0  340.51   12.19
  -1  -1   0  309.00   12.16
   1   1   0  319.47   13.15
  -1   1   0  338.71   13.18
   1  -1   0  338.63   12.98
  -1   1  -1 8313.82  272.75
   1  -1   1 8138.39  272.62
   1   1   1 8150.65  272.81
   1  -1   1 6705.59  272.12
  -1   1  -1 7789.73  272.21
   1  -1   1 7882.70  272.11
   1   1   1 7839.00  272.23
  -1   1  -1 7879.94  272.20
   1  -1   1 7915.20  272.12
  -1   1  -1 7828.25  272.69
   1  -1   1 7929.74  272.18
  -1  -1  -1 7994.60  272.23
   1   1   1 8052.73  272.79
   1  -1   2   52.45    4.17
   1   1   2   43.05    5.16
  -1   1  -2   46.88    4.91
   1  -1   2   56.77    2.46
  -1   1  -2   64.19    2.81
   1  -1   2   58.93    2.43
   1   1   2   39.82    2.58
   1  -1   2   54.69    2.56
   1   1   2   57.61    3.08
  -1   1  -2   61.94    2.89
   1  -1   2   55.19    2.66
  -1  -1  -2   54.23    3.10
   1  -1   2   47.92    4.04
   1   1   2   49.80    5.07
   1  -1   2   49.17    4.23
  -1   1  -2   44.31    4.63
   1   1   3  365.70   12.39
   1  -1   3  377.00   11.64
  -1   1  -3  375.56   12.03
   1   1   3  354.03   11.72
   1  -1   3  380.26   11.80
  -1   1  -3  280.44   10.86
   1  -1   3  303.55   10.81
   1  -1   3  265.07   10.87
   1   1   3  329.56   11.05
   1   1   3  342.87   11.16
   1  -1   3  332.66   10.88
  -1   1  -3  312.85   10.88
   1   1   3  314.02   11.01
   1   1   3  323.67   10.73
   1  -1   3  337.30   10.80
   1  -1   3  348.21   12.08
  -1   1  -3  340.45   11.94
  -1  -1  -3  353.73   11.06
   1  -1   3  335.58   11.83
   1  -1   3  333.09   11.82
   1   1   3  343.17   12.32
   1   1   4  433.07   17.02
  -1   1  -4  422.26   16.56
   1  -1   4  425.63   16.73
   1   1   4  414.80   16.70
  -1   1  -4  405.07   16.65
   1  -1   4  472.56   15.85
  -1   1  -4  474.79   15.81
   1  -1   4  495.32   15.91
   1  -1   4  464.74   15.89
   1  -1   4  442.23   15.89
   1   1   4  424.87   15.68
   1  -1   4  434.72   15.82
   1   1   4  407.79   16.24
   1   1   4  397.52   16.09
   1   1   4  430.06   15.76
  -1   1  -4  449.16   15.80
   1   1   4  453.38   15.92
   1  -1   4  463.35   15.89
   1  -1   4  439.94   15.74
  -1   1  -4  427.22   16.67
   1   1   4  399.61   16.01
   1  -1   4  435.94   16.97
  -1  -1  -4  444.75   15.97
   1  -1   4  421.95   16.78
   1  -1   4  415.80   16.79
   1   1   5  120.01    6.35
   1  -1   5  122.73    4.10
   1  -1   5  127.94    6.02
   1   1   5  127.73    6.02
  -1   1  -5  124.64    5.68
   1  -1   5   77.38    3.82
   1  -1   5   76.39    3.84
   1   1   5  117.02    4.73
   1  -1   5  104.82    5.98
   1   1   5  120.33    5.08
   1   1   5   89.01    4.07
  -1   1  -5   86.45    3.69
   1  -1   5   88.58    3.34
   1  -1   5   91.13    3.91
   1  -1   5  100.26    4.01
   1   1   5   97.85    3.73
   1  -1   5  118.08    6.20
   1  -1   5  105.07    5.88
  -1   1  -5  118.07    5.67
   1   1   5  117.69    4.54
  -1  -1  -5  113.57    4.25
   1  -1   5  114.38    5.92
   1  -1   5  115.49    5.90
   1  -1   5  103.07    5.96
   1   1   6   40.51    5.30
   1   1   6   30.09    4.24
   1   1   6   40.67    5.15
   1  -1   6   36.60    5.10
  -1   1  -6   33.60    4.40
   1  -1   6   40.47    2.44
  -1   1  -6   44.46    2.21
   1  -1   6   41.85    2.55
   1  -1   6   40.53    2.44
   1  -1   6   43.74    2.60
   1  -1   6   40.95    2.74
   1  -1   6   38.06    2.66
   1   1   6   41.31    2.07
   1  -1   6   36.55    2.57
   1  -1   6   34.28    5.01
   1   1   6   40.87    3.77
  -1   1  -6   36.42    4.29
   1  -1   6   31.93    4.86
   1   1   6   39.39    4.09
   1  -1   6   38.11    2.80
   1  -1   6   33.40    2.64
   1   1   6   39.95    2.79
   1   1   6   40.99    2.47
  -1  -1  -6   37.47    3.01
   1  -1   6   39.52    4.77
   1   1   6   41.02    3.58
   1  -1   6   43.09    5.10
  -1   1  -6   41.63    4.51
   1  -1   6   30.86    4.68
   1  -1   6   31.53    4.43
   1  -1   6   34.59    4.82
   1   1   7   31.25    4.56
   1   1   7   32.28    5.28
   1  -1   7   28.33    5.46
   1   1   7   25.55    3.09
   1   1   7   27.57    5.34
  -1   1  -7   30.73    4.38
   1  -1   7   49.85    2.88
   1  -1   7   49.26    2.81
   1  -1   7   47.38    2.84
   1  -1   7   46.42    2.92
   1  -1   7   27.34    5.10
   1   1   7   33.51    4.36
  -1   1  -7   31.86    4.36
   1  -1   7   32.56    5.32
   1   1   7   32.48    4.13
   1   1   7   33.88    2.71
   1  -1   7   36.22    2.85
   1   1   7   41.78    2.94
   1  -1   7   37.51    2.96
   1  -1   7   33.83    5.03
   1  -1   7   36.35    5.28
  -1  -1  -7   34.94    3.12
   1   1   7   31.48    3.87
  -1   1  -7   31.15    4.48
   1  -1   7   27.45    5.12
   1  -1   7   29.85    4.75
   1  -1   7   33.70    5.03
   1   1   8  533.18   21.15
   1   1   8  555.34   21.16
   1  -1   8  560.36   20.15
   1   1   8  548.41   20.12
  -1   1  -8  541.46   20.58
   1  -1   8  587.97   20.13
   1  -1   8  552.15   20.10
   1  -1   8  599.11   20.14
   1  -1   8  555.36   20.13
   1  -1   8  563.19   20.15
   1   1   8  573.50   19.92
   1  -1   8  560.00   20.13
   1  -1   8  566.22   20.12
   1   1   8  543.87   20.88
   1   1   8  537.41   21.18
   1  -1   8  546.17   20.14
   1   1   8  544.71   19.97
   1   1   8  552.61   20.03
   1  -1   8  539.11   20.14
   1   1   8  560.68   20.02
   1  -1   8  541.75   21.71
   1   1   8  544.56   20.83
  -1   1  -8  526.44   20.72
  -1  -1  -8  552.77   20.06
   1  -1   8  566.98   21.89
   1  -1   8  547.42   21.62
   1   1   8  532.31   21.51
   1  -1   8  530.18   21.68
   1  -1   8  578.76   21.78
   1  -1   8  509.31   21.54
   1   1   9 2170.77   79.84
   1   1   9 2245.15   78.47
   1  -1   9 2235.00   78.48
   1  -1   9 2180.23   78.50
   1  -1   9 2301.98   78.52
   1  -1   9 2307.66   78.54
   1   1   9 2254.69   78.33
   1  -1   9 2158.78   78.49
   1  -1   9 2252.34   78.56
   1  -1   9 2061.66   78.46
   1  -1   9 2207.92   78.50
   1  -1   9 2137.25   80.02
   1   1   9 2280.03   80.08
   1   1   9 2205.66   79.56
   1   1   9 2196.72   79.23
   1   1   9 2213.31   78.30
   1   1   9 2170.81   78.40
   1   1   9 2192.82   78.39
   1  -1   9 2281.69   78.52
   1  -1   9 2238.49   78.53
   1   1   9 2232.02   79.24
  -1  -1  -9 2190.29   78.38
   1   1   9 2266.53   79.24
   1  -1   9 2168.03   79.80
   1  -1  10  119.73    7.92
   1   1  10  118.55    7.95
   1  -1  10  125.53    8.59
   1   1  10  118.78    8.42
   1   1  10  114.57    5.76
   1  -1  10  124.00    5.86
   1  -1  10  128.71    5.57
   1  -1  10  143.87    5.63
   1  -1  10  141.19    5.62
   1  -1  10  128.61    5.66
   1  -1  10  128.97    5.58
   1   1  10  125.22    5.75
   1  -1  10  120.07    5.57
   1   1  10  136.78    5.25
   1  -1  10  125.10    5.70
   1   1  10  122.75    8.02
   1   1  10  114.49    7.11
   1   1  10  111.71    7.65
   1  -1  10  115.12    8.24
   1   1  10  135.28    5.45
   1   1  10  125.76    5.54
   1  -1  10  130.37    5.61
   1   1  10  125.72    7.05
  -1  -1 -10  119.58    5.58
   1  -1  10  127.13    8.11
   1  -1  10  112.71    8.21
   1  -1  10  125.29    8.32
   1  -1  10  119.73    8.50
   1  -1  10  118.13    7.67
   1   1  10  121.52    7.85
   1   1  10  121.89    8.20
   1  -1  10  129.11    8.52
   1  -1  11  971.80   35.75
   1   1  11  944.91   35.62
   1   1  11  931.53   35.44
   1  -1  11  895.39   35.65
   1  -1  11  970.93   35.89
   1   1  11  959.92   35.67
   1   1  11  972.12   35.71
   1  -1  11  964.79   35.78
   1  -1  11  877.37   35.47
   1   1  11  922.74   33.42
   1  -1  11  887.82   35.67
   1   1  11  931.24   35.67
   1   1  11  963.53   33.54
   1   1  11  922.72   33.55
   1  -1  11  944.96   35.93
  -1  -1 -11  935.83   33.47
   1  -1  11  949.64   35.74
   1   1  11  935.31   34.74
   1   1  11  924.85   35.01
   1  -1  11  916.09   35.35
  -1  -1 -12   10.78    5.98
   1   1  12   16.83    5.19
   1   1  12    8.80    5.64
   1   1  12   10.47    3.35
   1  -1  12   12.75    6.42
   1   1  12    8.36    6.29
   1  -1  12   12.02    3.44
   1   1  12    5.96    2.75
   1   1  12    8.10    2.84
   1  -1  12    8.50    2.32
   1  -1  12    9.52    2.73
   1  -1  12   11.34    2.79
   1  -1  12    9.41    2.73
   1   1  12    9.08    3.09
   1  -1  12   11.09    2.96
   1  -1  12   11.79    2.67
   1  -1  12    7.59    2.93
   1  -1  12    8.64    3.09
   1   1  12    9.30    2.20
   1  -1  12    8.57    6.28
   1   1  12    8.76    5.33
   1  -1  12   13.89    5.61
   1  -1  12   12.57    3.18
   1  -1  12    9.11    2.93
   1  -1  12   21.11    5.75
   1  -1  12   17.73    6.11
   1  -1  12   11.85    5.13
   1  -1  12    8.67    6.02
   1  -1  12   10.07    5.71
   1   1  12   17.18    5.83
   1   1  12   11.04    5.23
   1   1  13  210.61   11.60
   1  -1  13  217.89   12.72
   1   1  13  230.93   12.40
   1   1  13  219.61    9.88
   1  -1  13  221.14    9.91
   1   1  13  227.14   12.65
   1  -1  13  278.73    9.93
   1   1  13  282.36   10.02
   1  -1  13  249.49    9.95
   1  -1  13  269.91    9.91
   1   1  13  269.54   10.11
   1  -1  13  270.40    9.99
   1  -1  13  243.19    9.83
   1  -1  13  255.19    9.96
   1   1  13  246.78   10.01
   1  -1  13  255.60    9.99
   1  -1  13  252.15   10.03
   1   1  13  220.93   12.31
   1  -1  13  235.48   12.69
   1  -1  13  239.93    9.88
   1   1  13  237.54    9.81
   1  -1  13  246.94   10.00
   1   1  13  236.71    9.58
   1  -1  13  253.61   13.04
   1  -1  13  252.46   12.87
   1  -1  13  207.67   12.07
   1  -1  13  227.59   12.86
   1   1  13  235.40   12.57
   1  -1  13  243.19   12.45
   1   1  13  229.92   12.43
   1   1  14   73.51    7.05
   1  -1  14   88.72    8.88
   1   1  14   85.23    5.24
   1   1  14   91.08    8.71
   1  -1  14   84.18    5.32
   1   1  14   79.71    7.72
   1   1  14   92.76    4.92
   1  -1  14   90.47    4.74
   1  -1  14   87.06    4.94
   1   1  14   92.42    5.04
   1  -1  14   91.74    4.85
   1  -1  14   92.95    4.86
   1  -1  14   84.88    4.98
   1  -1  14   89.27    5.03
   1   1  14   76.10    5.17
   1  -1  14   80.65    4.75
   1   1  14   86.81    7.86
   1  -1  14   92.15    8.45
   1   1  14   76.04    4.36
   1   1  14   86.65    4.93
   1  -1  14   86.33    4.94
   1  -1  14   85.45    5.13
   1  -1  14   77.23    8.39
   1  -1  14   90.28    8.25
   1  -1  14   85.46    8.35
   1  -1  14   84.46    7.77
   1   1  14   93.02    7.78
   1   1  14   92.04    8.41
   1  -1  14   84.47    7.57
   1   1  15   62.83    7.09
   1  -1  15   65.20    9.07
   1   1  15   71.74    7.99
   1  -1  15   68.59    5.20
   1   1  15   62.84    5.10
   1   1  15   58.72    8.62
   1  -1  15   80.62    4.57
   1   1  15   79.62    4.73
   1   1  15   74.09    4.59
   1  -1  15   87.18    4.80
   1  -1  15   78.36    4.70
   1   1  15   77.89    5.10
   1  -1  15   74.97    4.97
   1  -1  15   69.83    4.57
   1  -1  15   79.66    4.77
   1   1  15   66.82    7.73
   1  -1  15   71.64    8.28
   1   1  15   70.91    4.71
   1  -1  15   70.96    4.95
   1   1  15   62.53    4.12
   1  -1  15   69.43    8.32
   1  -1  15   53.69    8.19
   1   1  15   62.58    7.72
   1  -1  15   57.07    8.48
   1   1  15   65.27    8.14
   1  -1  15   69.73    7.92
   1  -1  15   64.55    7.61
   1   1  16    2.09    6.33
   1   1  16   -0.37    7.69
   1  -1  16    2.25    7.89
   1  -1  16    0.29    4.32
   1   1  16   -0.36    6.69
   1   1  16    0.66    4.30
   1   1  16    2.38    3.42
   1  -1  16    3.59    3.06
   1   1  16    2.74    3.41
   1  -1  16    1.78    3.49
   1  -1  16    1.57    3.72
   1  -1  16   -0.22    3.73
   1  -1  16    0.63    3.30
   1   1  16    1.65    3.91
   1  -1  16    5.20    7.14
   1   1  16   -4.30    6.53
   1   1  16    1.49    3.01
   1   1  16   -0.46    3.73
   1  -1  16   -0.54    3.73
   1  -1  16    7.48    7.69
   1  -1  16    9.46    7.43
   1   1  16    7.75    6.52
   1  -1  16    1.49    7.07
   1  -1  16    7.09    7.55
   1   1  16   11.26    7.25
   1  -1  17   37.20    4.88
   1   1  17   46.88    8.18
   1   1  17   33.87    8.77
   1  -1  17   44.98    9.12
   1   1  17   46.48    4.88
   1   1  17   18.58    3.89
   1  -1  17   29.18    3.98
   1  -1  17   26.94    4.25
   1   1  17   21.70    4.19
   1  -1  17   35.78    4.12
   1   1  17   30.99    4.66
   1  -1  17   30.92    4.57
   1  -1  17   41.12    8.34
   1   1  17   34.88    8.14
   1   1  17   36.75    4.46
   1  -1  17   34.00    4.64
   1  -1  17   43.16    8.29
   1  -1  17   44.84    8.90
   1  -1  17   39.48    8.20
   1   1  17   37.65    8.64
   1  -1  17   44.86    8.97
   1   1  17   35.01    7.81
   1   1  18  134.90   11.24
   1   1  18  133.14    7.45
   1  -1  18  142.75    7.48
   1  -1  18  131.62   11.92
   1   1  18  129.48   11.67
   1  -1  18  123.69    6.95
   1   1  18  119.72    7.02
   1   1  18  135.49    7.26
   1  -1  18  124.81    7.21
   1  -1  18  137.56    7.39
   1  -1  18  138.08    7.01
   1   1  18  139.34    7.41
   1   1  18  133.55   11.04
   1  -1  18  145.79   11.61
   1   1  18  136.67    7.12
   1  -1  18  138.12    7.41
   1  -1  18  133.66   11.86
   1  -1  18  154.22   11.45
   1  -1  18  123.47   11.66
   1   1  18  134.62   11.69
   1   1  18  126.49   11.02
   1  -1  19  587.67   21.41
   1   1  19  573.83   21.41
   1   1  19  534.15   21.36
   1   1  19  566.99   21.51
   1  -1  19  520.82   21.32
   1  -1  19  543.92   21.23
   1  -1  19  555.77   21.40
   1   1  19  544.53   21.43
   1   1  19  538.61   21.09
   1  -1  19  576.85   21.47
   1  -1  19  581.74   25.43
   1  -1  19  558.22   25.72
   1   1  19  531.80   25.32
   1  -1  19  586.29   26.00
   1   1  19  562.80   25.74
   1   1  20  276.19   11.39
   1   1  20  249.56   11.05
   1   1  20  252.89   11.21
   1  -1  20  265.79   11.06
   1  -1  20  243.46   11.10
   1   1  20  243.89   10.89
   1  -1  20  243.30   11.16
   1   1  20  233.80   15.04
   1   1  20  243.43   14.62
   1  -1  20  254.29   15.55
   1  -1  20  230.22   11.10
   1   1  20  231.97   11.13
   1   1  20  255.51   15.62
   1   1  21   75.35    9.78
   1   1  21   85.45    6.19
   1   1  21   84.79    9.93
   1  -1  21   94.22   10.90
   1  -1  21   84.69   10.95
   1   1  21   78.13   10.82
   1   1  21   83.69   10.21
   1   1  22  148.20    7.89
   1   1  22  165.14    8.38
   1   1  22  172.56    8.41
   1  -1  22  144.70    8.18
   1   1  22  169.79   12.35
   1  -1  22  169.03    8.38
   1   1  22  150.99    7.96
   1  -1  22  178.40    8.61
   1   1  22  158.22    8.51
   1   1  22  117.24   11.36
   1  -1  22  183.67   13.13
   1   1  22  160.88   12.83
   1   1  22  154.59   12.14
   1   1  23  286.46   12.23
   1   1  23  247.83   11.78
   1   1  23  279.29   12.14
   1  -1  23  292.70   12.15
   1   1  23  281.97   16.01
   1  -1  23  280.38   12.13
   1  -1  23  323.96   12.49
   1   1  23  319.94   12.45
   1   1  23  268.86   15.58
   1   1  23  268.34   16.23
   1  -1  24    3.26    4.30
   1   1  24    9.21    4.33
   1   1  24   13.06    7.71
   1  -1  24    7.17    4.34
   1   1  24   15.74    4.30
   1   1  24    8.46    8.08
   1   1  25   65.40    8.54
   1   1  25   60.62    4.82
   1   1  25   58.64    7.88
   1   1  26  285.44   11.31
  -1   3  24   13.13    2.78
  -1   3  23   23.76    3.66
  -1   3  23   33.12    4.12
  -1   3  23   23.67    7.07
  -1  -3  22   -2.46    4.06
  -1   3  22   11.11    7.27
  -1   3  22    6.93    7.19
  -1   3  22    2.72    3.66
  -1  -3  22   -1.06    3.46
  -1   3  22   -4.19    4.01
  -1   3  22    5.27    6.78
  -1   3  21   12.51    3.92
  -1   3  21    4.29    4.38
  -1  -3  21    4.57    3.92
  -1  -3  21    6.59    4.06
  -1   3  21   16.21    7.72
  -1   3  21    3.29    7.86
  -1  -3  21    8.30    8.21
  -1   3  21    7.84    7.59
  -1   3  20  175.68    8.77
  -1  -3  20  177.17    8.50
  -1   3  20  178.28    8.50
  -1  -3  20  181.16    8.49
  -1   3  20  164.93   12.37
  -1   3  20  158.10   12.50
  -1  -3  20  168.73   12.74
  -1  -3  20  176.92   12.83
  -1   3  20  183.90   12.55
  -1   3  19   10.35    4.32
  -1  -3  19    1.38    4.17
  -1   3  19    6.07    4.59
  -1  -3  19    4.54    4.56
  -1  -3  19    2.31    4.31
  -1   3  19   10.53    8.08
  -1  -3  19    1.89    8.71
  -1  -3  19    6.08    8.80
  -1   3  19   12.70    7.76
  -1  -3  19    6.18    8.44
  -1   3  19   12.82    8.14
  -1   3  18   17.38    8.37
  -1   3  18   15.06    8.36
  -1  -3  18    5.82    8.67
  -1  -3  18   16.75    8.96
  -1   3  18   19.84    8.28
  -1  -3  18   16.66    8.91
  -1   3  17  167.28    8.66
  -1  -3  17  174.31    8.68
  -1   3  17  169.17    8.79
  -1  -3  17  175.13    8.43
  -1  -3  17  171.11    8.66
  -1   3  17  171.67   13.21
  -1   3  17  171.65   12.82
   1  -3 -17  155.85    8.48
   1  -3 -17  165.60   13.26
  -1   3  16  565.56   21.06
  -1  -3  16  537.23   20.67
  -1   3  16  531.98   20.98
  -1  -3  16  550.81   20.73
  -1  -3  16  502.09   20.90
  -1  -3  16  506.89   24.83
   1  -3 -16  518.44   20.63
  -1  -3  16  570.72   25.86
  -1  -3  16  561.15   25.59
  -1   3  16  568.61   25.23
   1  -3 -15  234.14   16.56
  -1   3  15  305.44   12.55
  -1  -3  15  308.64   12.30
  -1  -3  15  301.76   12.45
  -1  -3  15  301.00   12.30
  -1   3  15  243.32   16.21
  -1   3  15  279.52   16.81
   1  -3 -15  282.10   12.38
  -1  -3  15  273.55   16.43
  -1  -3  15  289.42   16.93
  -1   3  15  284.88   16.64
  -1  -3  15  278.07   16.98
   1  -3 -14   26.71    9.70
  -1  -3  14   34.36    4.47
  -1  -3  14   26.51    4.55
  -1  -3  14   29.71    4.35
  -1   3  14   43.23    9.21
  -1   3  14   34.83    8.96
  -1  -3  14   31.90    8.64
   1  -3 -14   36.01    5.16
  -1  -3  14   41.87    8.89
  -1  -3  14   36.37    9.17
  -1   3  14   32.23    8.41
   1  -3 -13    1.26    8.86
  -1   3  13   10.36    8.33
  -1  -3  13   -2.06    3.78
  -1  -3  13    1.98    4.09
  -1  -3  13    2.51    3.80
  -1   3  13    9.28    7.56
   1  -3 -13    1.22    4.62
  -1  -3  13    2.48    8.03
  -1  -3  13    3.69    7.88
  -1  -3  13    1.88    7.67
  -1   3  13    6.75    7.52
   1  -3 -12  368.15   18.89
  -1  -3  12  383.43   14.84
  -1  -3  12  391.87   15.12
  -1  -3  12  394.33   15.04
  -1   3  12  370.86   15.01
  -1  -3  12  369.13   18.38
   1  -3 -12  367.09   15.03
  -1  -3  12  376.46   19.02
  -1  -3  12  371.13   19.18
  -1   3  11   27.56    8.97
   1  -3 -11   33.85    8.43
  -1   3  11   34.69    7.34
  -1   3  11   32.99    4.35
  -1  -3  11   31.06    3.68
  -1  -3  11   24.61    4.10
  -1  -3  11   24.87    3.81
  -1   3  11   32.57    8.76
  -1   3  11   29.73    4.78
  -1  -3  11   24.75    7.47
   1  -3 -11   37.79    4.64
  -1  -3  11   22.38    7.45
  -1  -3  11   19.22    7.55
  -1   3  10  219.82   12.69
   1  -3 -10  246.82   14.19
  -1   3  10  242.45   13.80
  -1  -3  10  238.61    9.99
  -1  -3  10  249.56    9.98
  -1  -3  10  224.04    9.65
  -1   3  10  226.80    9.93
  -1   3  10  236.65   10.13
  -1  -3  10  255.58   13.60
  -1  -3  10  224.24   12.95
   1  -3 -10  244.69   10.09
  -1  -3  10  255.35   13.93
  -1   3   9   13.82    8.24
   1  -3  -9    7.21    7.53
  -1  -3   9    3.43    2.80
  -1   3   9    3.04    3.80
  -1  -3   9    1.65    3.48
  -1  -3   9   -2.08    3.34
  -1   3   9    3.17    4.20
   1  -3  -9    0.65    3.87
  -1  -3   9   -1.75    6.41
  -1  -3   9    3.54    6.26
  -1  -3   9    2.63    6.63
  -1   3   8  384.45   19.40
   1  -3  -8  406.51   19.51
   1   3  -8  461.05   16.24
  -1  -3   8  424.90   15.97
  -1   3   8  427.95   16.26
  -1  -3   8  433.07   16.28
  -1  -3   8  435.60   16.25
   1   3  -8  432.54   19.43
  -1   3   8  422.31   16.34
  -1  -3   8  390.36   18.27
   1  -3  -8  409.59   16.27
  -1  -3   8  400.37   18.93
  -1  -3   8  388.00   19.25
   1   3  -7  562.94   22.96
   1  -3  -7  579.42   23.54
  -1   3   7  568.18   23.47
  -1   3   7  536.90   20.31
   1   3  -7  549.85   20.27
  -1  -3   7  529.07   20.28
  -1  -3   7  543.45   20.24
   1   3  -7  580.92   23.37
  -1   3   7  541.61   20.37
  -1  -3   7  514.01   22.70
   1  -3  -7  554.45   20.37
   1   3  -7  516.13   22.42
  -1  -3   7  532.59   23.15
   1   3  -6   18.27    3.84
  -1  -3   6   18.92    3.39
  -1   3   6   22.58    3.83
  -1   3   6   20.62    7.34
   1   3  -6   20.49    7.11
  -1  -3   6   24.39    6.55
  -1   3   6   20.64    4.13
   1   3  -6   17.25    3.92
   1  -3  -6   24.64    3.84
  -1  -3   6   23.57    6.02
   1   3  -6   22.08    7.72
   1  -3  -6   20.49    7.40
  -1   3   6   28.30    7.73
  -1   3   5   10.34    3.67
   1   3  -5   14.97    3.71
  -1   3   5   17.94    4.00
   1   3  -5   18.82    3.87
  -1   3   5   18.36    6.97
   1   3  -5   20.01    6.94
   1  -3  -5   20.35    3.76
  -1  -3   5   31.10    6.24
  -1   3   5   29.06    7.85
   1   3  -5   22.70    7.64
   1  -3  -5   28.42    7.28
  -1  -3   4  249.86   12.42
   1   3  -4  253.21   13.66
  -1   3   4  238.39   13.73
   1  -3  -4  256.22   13.49
   1   3  -4  262.05   10.71
  -1   3   4  263.70   10.79
   1   3  -4  287.46   10.78
  -1   3   4  286.40   10.85
  -1  -3   4  260.12   12.87
   1  -3  -4  266.34   10.67
   1   3  -4  266.15   13.48
  -1   3   4  241.29   13.33
  -1   3   3  335.86   16.14
  -1  -3   3  350.45   14.96
   1  -3  -3  361.21   15.96
   1   3  -3  344.47   16.07
   1   3  -3  333.31   13.09
  -1   3   3  343.47   13.14
   1   3  -3  335.78   13.12
  -1   3   3  322.57   13.06
   1  -3  -3  336.90   12.97
  -1  -3   3  342.33   15.07
   1   3  -3  348.67   15.79
  -1   3   3  315.29   15.54
   1   3  -2   59.59    8.34
  -1   3   2   60.46    8.25
   1  -3  -2   55.97    7.52
  -1  -3   2   55.72    6.79
   1   3  -2   67.28    4.68
  -1   3   2   62.66    4.65
  -1   3   2   59.67    4.46
   1   3  -2   66.09    4.61
   1  -3  -2   63.89    4.24
  -1   3   2   59.21    7.69
   1   3  -2   61.26    7.78
   1   3  -1  147.18   10.29
  -1   3   1  148.10   10.08
   1  -3  -1  140.49    9.12
  -1  -3   1  153.92    9.00
  -1   3   1  121.22    6.33
   1   3  -1  125.53    6.45
  -1   3   1  130.07    6.47
   1   3  -1  128.30    6.46
   1  -3  -1  141.38    6.14
  -1   3   1  125.56    9.20
   1   3  -1  136.37    9.31
  -1   3   0   19.77    3.63
   1   3   0   20.76    3.87
   1   3   0   30.87    7.01
  -1   3   0   24.28    7.05
   1   3   0   22.54    3.90
  -1   3   0   20.23    3.81
  -1  -3   0   25.45    3.40
   1  -3   0   26.65    3.39
   1   3   0   35.16    7.67
   1  -3   0   33.91    6.56
  -1   3   0   27.79    7.55
  -1  -3   0   25.42    6.61
  -1   3  -1    2.40    3.37
   1   3   1    0.16    3.55
  -1   3  -1    1.58    3.63
   1   3   1   -1.60    3.77
  -1   3  -1    0.75    6.64
   1   3   1   -1.29    6.66
  -1  -3  -1   -0.38    3.27
  -1  -3  -1   -4.48    6.27
  -1   3  -1    4.36    7.22
   1   3   1    1.63    7.28
   1  -3   1    3.93    6.09
  -1   3  -2  665.27   26.12
   1  -3   2  658.70   25.40
  -1  -3  -2  653.03   26.02
   1   3   2  657.86   26.31
   1   3   2  625.99   23.56
  -1   3  -2  611.10   23.49
  -1   3  -2  627.99   23.50
   1   3   2  648.64   23.63
  -1  -3  -2  667.33   23.48
  -1   3  -2  660.56   26.00
   1   3   2  612.83   25.87
  -1  -3  -3  118.30    9.63
  -1   3  -3  124.65    9.88
   1   3   3  138.23   10.30
   1  -3   3  119.09    8.62
  -1   3  -3  147.33    6.54
   1   3   3  153.52    6.73
   1   3   3  131.17    6.66
  -1   3  -3  141.19    6.65
  -1  -3  -3  135.62    6.48
   1   3   3  125.25    9.70
  -1   3  -3  126.81    9.54
   1   3   4 1294.56   47.46
  -1   3  -4 1265.33   46.98
  -1  -3  -4 1287.17   47.39
   1  -3   4 1243.53   46.13
   1   3   4 1260.99   44.82
  -1   3  -4 1257.99   44.71
   1  -3   4 1148.16   44.59
  -1   3  -4 1273.05   47.14
   1   3   4 1238.00   44.76
  -1   3  -4 1254.02   44.68
  -1  -3  -4 1260.04   44.76
   1  -3   4 1240.90   46.93
  -1  -3  -4 1272.92   44.74
  -1   3  -4 1252.12   46.89
   1   3   5  347.68   16.24
  -1  -3  -5  377.07   16.31
  -1   3  -5  369.34   15.95
   1   3   5  315.20   12.78
  -1   3  -5  312.28   12.62
   1  -3   5  283.67   12.42
  -1   3  -5  345.56   16.02
   1   3   5  319.87   12.77
  -1   3  -5  317.76   12.62
   1  -3   5  308.79   15.12
  -1  -3  -5  341.90   12.82
  -1  -3  -5  352.98   12.76
  -1   3  -5  337.77   15.38
  -1  -3  -6  143.21   10.74
   1   3   6  137.79   10.76
  -1   3  -6  166.79    7.12
   1   3   6  167.82    7.24
   1  -3   6  149.26    6.75
  -1   3  -6  139.49   10.72
  -1   3  -6  152.39    7.04
   1   3   6  143.69    7.20
  -1  -3  -6  145.95    7.23
   1  -3   6  140.40    9.64
   1  -3   6  150.47    9.38
  -1  -3  -6  145.30    7.09
   1  -3   6  121.42    9.81
  -1   3  -6  140.96    9.86
   1   3   7  122.41   10.85
  -1  -3  -7  112.72   10.27
   1   3   7  138.49    6.75
  -1   3  -7  154.28    6.73
   1  -3   7  142.63    6.51
  -1   3  -7  121.87   10.64
   1   3   7  131.42    6.88
   1  -3   7  133.38    9.35
   1  -3   7  124.59    9.69
  -1  -3  -7  133.25    6.91
  -1  -3  -7  124.12    6.76
  -1   3  -7  130.08    9.47
   1  -3   7  141.06   10.07
   1  -3   8   13.49    6.72
   1  -3   8   23.21    3.51
   1  -3   8   21.45    3.70
   1   3   8   22.67    4.11
  -1   3  -8   22.70    8.11
   1   3   8   18.25    4.24
   1  -3   8   19.48    7.01
  -1  -3  -8   19.82    4.09
   1  -3   8   28.47    6.75
  -1  -3  -8   19.73    4.30
   1   3   8   24.93    8.33
  -1  -3  -8   24.35    8.07
   1  -3   9   19.64    3.75
   1   3   9   22.67    4.19
   1  -3   9   16.04    3.62
   1  -3   9   20.14    7.39
   1   3   9   19.25    4.38
   1  -3   9   16.61    6.93
  -1  -3  -9   24.38    4.26
  -1  -3  -9   26.83    4.48
   1  -3   9   33.87    7.36
   1   3   9   36.11    8.64
  -1  -3  -9   31.15    8.48
  -1  -3 -10  731.46   30.01
   1   3  10  733.55   29.50
   1  -3  10  707.55   26.24
   1  -3  10  726.20   26.22
   1   3  10  690.73   26.09
   1   3  10  691.27   26.17
   1  -3  10  726.90   29.38
  -1  -3 -10  706.34   26.21
   1  -3  10  691.18   29.78
   1  -3  10  673.36   29.65
  -1  -3 -11  175.33   12.74
   1   3  11  194.63   12.49
   1  -3  11  143.38    7.39
   1  -3  11  158.33    7.66
   1  -3  11  160.93    7.76
   1   3  11  166.62    8.08
   1  -3  11  146.74   11.58
   1  -3  11  190.06   12.08
  -1  -3 -11  174.16    8.05
   1  -3  11  178.05   12.18
  -1  -3 -12   18.56    9.29
   1  -3  12   13.14    3.71
   1  -3  12    8.43    4.12
   1  -3  12   12.65    4.00
   1   3  12   22.12    8.09
  -1  -3 -12   11.92    4.65
   1  -3  12    9.83    8.10
   1  -3  12   21.85    8.10
   1   3  12    7.90    7.28
   1  -3  12   24.67    8.01
  -1  -3 -13  115.78   11.89
   1  -3  13  105.06    6.05
   1  -3  13   97.10    6.13
   1  -3  13   97.45    6.17
   1   3  13   97.43   10.68
   1   3  13  111.06   10.79
   1  -3  13  108.37   10.98
   1  -3  13  109.27   10.74
  -1  -3 -13  110.92    6.83
   1  -3  13  106.08   10.82
   1   3  13  109.83   10.31
   1  -3  14  246.86   15.11
   1   3  14  226.95   14.58
   1  -3  14  221.83   10.08
   1  -3  14  213.25   10.01
   1   3  14  224.20   14.56
   1   3  14  232.67   14.61
   1  -3  14  206.80   14.60
   1  -3  14  257.03   14.95
  -1  -3 -14  230.61   10.38
  -1  -3 -14  230.80   15.34
   1   3  15  183.33    9.32
   1   3  15  202.72    9.47
   1  -3  15  188.71    9.18
   1  -3  15  185.73    9.00
   1  -3  15  174.05   14.04
  -1  -3 -15  190.88    9.41
   1  -3  15  206.59   14.10
   1  -3  15  213.48   14.15
   1   3  15  205.34   13.46
   1   3  16   29.57    5.11
   1  -3  16   38.08    4.81
   1   3  16   40.13    5.30
   1  -3  16   29.69    4.61
   1  -3  16   23.99    5.04
   1   3  16   22.96    8.76
   1   3  16   38.25    8.97
  -1  -3 -16   27.91    5.34
  -1  -3 -16   31.30    9.64
   1   3  17   22.91    4.87
   1  -3  17   22.24    4.59
   1  -3  17   21.82    4.60
   1   3  17   13.34    8.32
   1   3  17    7.87    8.08
   1  -3  17    5.84    8.79
   1  -3  17   -5.39    9.00
   1   3  17   13.21    8.36
   1  -3  17   15.39    8.69
   1  -3  18  131.12    7.09
   1   3  18  117.80    7.22
   1   3  18  114.27    7.11
   1  -3  18  131.01    7.27
   1   3  18  120.74   11.02
   1   3  18  132.66   11.35
   1  -3  18  141.55   11.74
   1  -3  18  131.22   11.88
   1  -3  18  129.29   11.39
   1   3  18  121.35   11.00
   1   3  19    0.84    4.27
   1   3  19    1.82    4.04
   1  -3  19    2.28    3.89
   1  -3  19    1.94    4.03
   1   3  19   -1.99    7.98
   1   3  19   11.42    8.03
   1  -3  19   11.47    7.82
   1  -3  19   -0.91    8.41
   1  -3  19    4.37    8.35
   1   3  19    5.23    7.73
   1   3  20   12.24    3.94
   1  -3  20    7.44    3.81
   1   3  20   14.00    4.26
   1  -3  20    9.03    4.00
   1   3  20    3.21    7.58
   1   3  20   13.49    8.16
   1  -3  20   13.09    8.10
   1  -3  20    3.79    8.02
   1   3  20    7.82    7.27
   1  -3  21    5.83    3.61
   1   3  21    3.41    3.56
   1   3  21    3.90    4.03
   1  -3  21    2.45    3.93
   1   3  21    2.74    6.96
   1   3  21   13.55    7.39
   1  -3  21   -0.77    7.58
   1   3  21   -8.46    7.06
   1   3  22   18.61    3.90
   1   3  22   23.04    3.64
   1  -3  22   24.67    4.07
   1   3  23    4.86    2.81
  -1   5  16   31.29    3.84
  -1  -5  16   36.60    3.73
   1  -5 -16   38.67    4.00
  -1  -5  15   45.25    4.32
  -1   5  15   48.90    4.45
   1  -5 -15   54.27    4.62
   1  -5 -14   45.10    8.58
  -1   5  14   55.00    4.77
  -1   5  14   40.41    8.01
  -1   5  14   44.96    7.79
   1  -5 -14   54.49    4.85
  -1   5  14   43.86    7.51
  -1  -5  14   68.27    8.72
  -1   5  13   12.60    7.29
  -1  -5  13   24.35    7.86
  -1  -5  13   20.79    3.52
  -1   5  13   23.03    7.83
  -1   5  13   13.65    7.39
   1  -5 -13   21.50    4.46
   1  -5 -13   15.18    8.28
  -1  -5  12   50.54    8.99
  -1   5  12   42.09    8.32
  -1  -5  12   42.22    4.25
  -1   5  12   43.33    8.77
  -1   5  12   40.68    8.22
   1  -5 -12   59.96    5.18
   1  -5 -12   48.26    9.19
   1  -5 -11  451.23   20.20
  -1   5  11  433.05   16.07
  -1  -5  11  362.24   15.44
  -1   5  11  441.01   19.61
  -1   5  11  347.88   20.03
  -1   5  11  355.41   19.34
   1  -5 -11  438.09   15.94
  -1   5  11  352.34   19.35
  -1  -5  11  420.05   20.26
   1  -5 -10   -2.53    8.90
  -1   5  10    1.55    5.18
  -1  -5  10    1.86    3.66
  -1   5  10   -3.85    9.62
  -1   5  10   -5.67    8.25
  -1   5  10   -4.86    7.99
   1  -5 -10    3.10    4.65
  -1  -5  10    8.52    8.44
   1  -5  -9   12.62    9.21
  -1   5   9    7.76    5.29
  -1  -5   9   14.14    3.96
  -1  -5   9   22.14    9.02
   1  -5  -9    9.58    4.81
  -1   5   9   19.55   10.38
   1  -5  -8   12.86    9.43
  -1   5   8    1.64   10.73
  -1   5   8    8.92    5.29
  -1   5   8   10.20    5.58
   1  -5  -8    6.74    4.89
  -1  -5   8    6.03    8.53
   1  -5  -7  495.21   23.24
  -1   5   7  495.47   23.50
   1   5  -7  463.39   22.57
  -1   5   7  481.43   19.39
  -1   5   7  482.22   19.35
   1  -5  -7  490.44   18.97
  -1  -5   7  493.38   23.73
   1  -5  -6  283.61   16.40
   1   5  -6  262.28   16.57
  -1   5   6  294.33   17.26
   1   5  -6  257.14   12.05
   1  -5  -6  281.88   11.96
  -1  -5   6  302.25   16.82
  -1  -5   5    3.10    9.22
   1  -5  -5   15.48    5.01
  -1   5   5   22.76   10.83
   1   5  -5   13.36   10.93
   1  -5  -5    6.57    9.25
   1   5  -4   42.62   11.58
  -1   5   4   33.35   11.02
   1  -5  -4   52.54   10.08
  -1  -5   4   36.87    9.52
   1   5  -3  404.17   21.07
  -1   5   3  389.42   20.64
   1  -5  -3  346.91   18.94
  -1  -5   3  373.48   19.98
  -1   5   2   40.21   11.59
   1   5  -2   32.82   11.72
   1  -5  -2   20.78    9.22
  -1  -5   2   24.73    9.61
   1   5  -1  328.83   19.02
  -1   5   1  286.59   18.15
   1  -5  -1  282.81   16.55
  -1  -5   1  309.02   17.70
  -1   5   0   47.78   11.81
   1   5   0   56.11   12.43
  -1  -5   0   37.85    9.45
  -1   5  -1 1000.68   38.95
   1   5   1  963.90   39.02
  -1  -5  -1  856.01   36.92
   1  -5   1  866.81   38.14
   1   5   2    9.06   11.27
  -1   5  -2   43.08   11.70
  -1  -5  -2   26.66    9.44
   1  -5   2   27.16    9.61
   1   5   3    9.92   11.30
  -1   5  -3    7.38   11.06
   1  -5   3    7.84    8.96
  -1  -5  -3   -6.24    9.27
   1  -5   4  102.57    6.53
   1  -5   4  114.00   11.55
  -1   5  -4  125.16   13.28
   1   5   4  122.81   13.30
  -1  -5  -4  107.58    6.79
  -1  -5  -4  105.85   11.33
  -1  -5  -5  439.14   21.12
  -1   5  -5  431.73   17.08
   1  -5   5  390.36   16.62
  -1   5  -5  463.09   21.62
   1   5   5  456.74   22.37
  -1  -5  -5  426.64   16.82
   1  -5   5  423.73   21.60
  -1  -5  -6   11.91    9.14
  -1   5  -6    1.67    5.16
   1   5   6    6.73    5.66
   1  -5   6    2.33    4.10
   1   5   6   11.85   11.14
  -1   5  -6    1.13   10.19
   1   5   6    5.28    5.81
  -1  -5  -6    7.02    4.89
   1  -5   6   13.81    8.89
  -1  -5  -7  164.00   12.99
   1   5   7  161.17    8.87
   1  -5   7  146.29    7.80
  -1   5  -7  171.02   12.71
   1   5   7  194.07   14.43
   1   5   7  159.33    8.88
  -1  -5  -7  154.51    8.23
   1  -5   7  144.80   12.38
  -1  -5  -8    8.72    8.94
   1   5   8    2.45    5.61
   1  -5   8   -1.69    4.08
   1   5   8    5.29   10.37
   1   5   8   12.26    5.67
  -1  -5  -8    1.30    4.73
   1  -5   8    9.37    8.94
  -1  -5  -9   62.14    9.91
   1   5   9   57.85   10.89
   1   5   9   45.65    5.78
   1  -5   9   49.43    4.61
   1   5   9   47.93    6.07
   1  -5   9   37.73    8.78
  -1  -5  -9   45.29    5.25
   1  -5   9   40.72    9.20
  -1  -5 -10   53.52    9.98
   1   5  10   58.32    5.77
   1  -5  10   48.31    4.69
   1   5  10   64.21    9.66
   1   5  10   55.85   10.63
   1   5  10   60.88    9.05
   1  -5  10   46.31    8.79
  -1  -5 -10   59.09    5.33
   1   5  10   56.81    8.64
   1  -5  10   72.08    9.61
   1   5  11  202.95   13.39
   1  -5  11  263.85   14.48
   1  -5  11  220.17    9.72
   1   5  11  207.22   13.75
   1   5  11  208.99   13.66
   1  -5  11  222.94   13.35
  -1  -5 -11  244.38   10.15
  -1  -5 -11  238.79   14.24
   1   5  12   12.63    6.86
   1  -5  12   42.64    8.46
   1  -5  12   18.95    3.72
   1   5  12   10.64    7.57
   1   5  12   16.11    7.74
   1  -5  12   27.42    7.61
  -1  -5 -12   26.45    4.63
  -1  -5 -12   31.73    8.82
  -1  -5 -13   14.73    8.27
   1   5  13   17.84    4.05
   1  -5  13   17.58    3.52
   1   5  13   16.36    7.35
   1   5  13    8.05    7.11
  -1  -5 -13   21.87    4.46
   1  -5  13   11.46    7.11
   1  -5  13   18.62    7.62
  -1  -5 -14   33.56    8.17
   1  -5  14   37.61    4.03
   1   5  14   30.16    4.22
  -1  -5 -14   41.91    4.46
   1  -5  14   35.97    7.59
   1  -5  14   21.55    3.57
   1  -5  15  162.50    7.24
   1  -5  15  167.78    7.61
   1   5  15  159.99    7.62
  -2   0  26   -0.34    4.33
  -2   0  25   -0.13    4.51
  -2   0  25    2.36    4.67
  -2   0  24  609.11   23.56
  -2   0  24  601.06   27.53
  -2   0  24  631.83   23.88
  -2   0  23    4.48    8.22
  -2   0  23    6.14    7.98
  -2   0  23   -2.00    9.35
  -2   0  22    1.28    4.87
  -2   0  22    5.07    8.34
  -2   0  22   -0.76    4.43
  -2   0  22    4.69    4.89
  -2   0  22    6.35    5.53
  -2   0  22    0.44    8.06
  -2   0  22    0.80    4.67
  -2   0  21   -0.94    4.55
  -2   0  21   -0.44    4.06
  -2   0  21    1.54    4.70
  -2   0  21   -1.96    4.64
  -2   0  21   -1.01    4.38
  -2   0  21   11.04    9.25
  -2   0  21   10.82    8.22
  -2   0  21    0.75    5.17
  -2   0  20  726.34   27.14
  -2   0  20  795.84   27.46
  -2   0  20  678.43   27.10
  -2   0  20  726.76   27.22
  -2   0  20  738.90   27.09
  -2   0  20  707.03   31.08
  -2   0  20  709.77   27.00
  -2   0  20  721.66   27.08
  -2   0  20  715.18   31.08
  -2   0  20  689.10   31.05
  -2   0  20  705.92   30.54
  -2   0  19   14.62    7.82
  -2   0  19    1.56    4.56
  -2   0  19   -2.83    7.53
  -2   0  19   13.23    8.64
  -2   0  19    2.32    3.99
  -2   0  19    2.90    3.74
  -2   0  19    1.13    4.11
  -2   0  19   -1.19    3.83
  -2   0  19    4.47    7.85
  -2   0  19   -1.92    3.79
  -2   0  19   -1.95    4.19
  -2   0  19    8.04    7.91
  -2   0  19    4.15    7.28
  -2   0  19   12.09    7.86
  -2   0  18  547.87   23.93
  -2   0  18  546.75   24.07
  -2   0  18  556.04   20.92
  -2   0  18  584.87   24.67
  -2   0  18  519.01   20.88
  -2   0  18  540.49   20.97
  -2   0  18  556.03   20.89
  -2   0  18  556.90   20.96
  -2   0  18  549.33   24.42
  -2   0  18  556.88   20.90
  -2   0  18  555.35   20.78
  -2   0  18  574.23   24.13
  -2   0  18  568.93   24.50
  -2   0  18  562.40   24.44
  -2   0  17    6.36    6.51
  -2   0  17   -3.99    7.57
  -2   0  17    6.46    6.18
  -2   0  17   -0.93    4.00
  -2   0  17    3.21    3.25
  -2   0  17    3.00    3.33
  -2   0  17    1.03    3.30
  -2   0  17    0.20    3.32
  -2   0  17   -2.16    3.58
  -2   0  17   -2.98    6.30
  -2   0  17    6.71    7.30
  -2   0  17   -2.89    3.62
  -2   0  17   -0.65    3.10
  -2   0  17   11.88    6.92
  -2   0  17   -1.16    5.94
  -2   0  17    3.36    6.70
  -2   0  16  173.14   11.15
  -2   0  16  185.65   11.30
  -2   0  16  174.84   11.65
  -2   0  16  179.49    8.43
  -2   0  16  214.46    8.47
  -2   0  16  210.73    8.43
  -2   0  16  199.27    8.32
  -2   0  16  193.52    8.38
  -2   0  16  195.75    8.30
  -2   0  16  189.50   11.25
  -2   0  16  182.51   11.19
  -2   0  16  186.63   11.44
  -2   0  16  198.22    8.41
  -2   0  16  181.30    8.09
  -2   0  16  174.72   11.10
  -2   0  16  174.92   11.48
  -2   0  16  195.75   11.18
  -2   0  15   -2.15    5.57
  -2   0  15    0.59    6.54
  -2   0  15    0.60    3.66
  -2   0  15    2.48    5.62
  -2   0  15   -2.03    2.86
  -2   0  15    2.54    2.74
  -2   0  15    1.55    2.80
  -2   0  15   -0.35    2.63
  -2   0  15    0.24    2.85
  -2   0  15    2.85    2.92
  -2   0  15    0.90    3.12
  -2   0  15   -0.60    5.54
  -2   0  15    0.30    6.17
  -2   0  15   -2.67    5.99
  -2   0  15    0.87    2.69
  -2   0  15   -1.00    3.28
  -2   0  15    3.78    5.87
  -2   0  15   -1.65    5.88
  -2   0  15    1.19    5.94
  -2   0  15    3.40    5.42
  -2   0  14   28.92    5.73
  -2   0  14   31.78    6.87
  -2   0  14   33.13    5.91
  -2   0  14   36.96    3.88
  -2   0  14   41.34    3.25
  -2   0  14   40.16    3.35
  -2   0  14   38.58    3.24
  -2   0  14   38.84    3.26
  -2   0  14   32.50    3.29
  -2   0  14   38.83    3.28
  -2   0  14   37.54    3.30
  -2   0  14   36.32    3.58
  -2   0  14   32.65    3.10
  -2   0  14   35.27    3.53
  -2   0  14   38.32    6.23
  -2   0  14   44.90    6.26
  -2   0  14   36.49    6.37
  -2   0  14   41.64    6.01
  -2   0  14   38.39    6.34
  -2   0  14   30.47    5.81
  -2   0  14   41.08    6.43
  -2   0  13   -0.70    6.25
  -2   0  13    0.70    3.47
  -2   0  13    2.40    5.32
  -2   0  13   -2.75    5.44
  -2   0  13    2.15    4.82
  -2   0  13   -0.23    5.58
  -2   0  13    1.62    5.40
  -2   0  13    0.21    5.51
  -2   0  13    5.69    5.46
  -2   0  13    0.23    5.52
  -2   0  13    3.99    5.29
  -2   0  12 1249.95   48.50
  -2   0  12 1280.54   48.62
  -2   0  12 1264.11   48.77
  -2   0  12 1379.72   47.10
  -2   0  12 1372.98   47.07
  -2   0  12 1375.03   47.12
  -2   0  12 1370.50   47.11
  -2   0  12 1316.66   47.04
  -2   0  12 1338.52   47.05
  -2   0  12 1302.75   47.03
  -2   0  12 1349.00   47.08
  -2   0  12 1241.79   48.68
  -2   0  12 1229.97   48.49
  -2   0  12 1294.62   48.80
  -2   0  12 1269.74   46.98
  -2   0  12 1254.22   48.69
  -2   0  12 1241.57   48.67
  -2   0  12 1275.60   48.73
  -2   0  12 1288.61   48.90
  -2   0  12 1236.09   48.79
  -2   0  11    2.83    1.97
  -2   0  11    1.07    2.26
  -2   0  11    1.32    2.18
  -2   0  11    1.70    2.14
  -2   0  11    1.21    2.23
  -2   0  11    0.87    2.19
  -2   0  11    2.32    2.24
  -2   0  11    2.59    2.47
  -2   0  11    6.48    5.27
  -2   0  11    1.96    5.06
  -2   0  11    1.27    2.65
  -2   0  11    1.42    2.19
  -2   0  11    5.35    4.84
  -2   0  11    0.34    5.04
  -2   0  11    2.08    2.96
  -2   0  11    0.54    6.05
   2   0 -10  618.85   24.46
  -2   0  10  647.60   24.21
  -2   0  10  723.36   24.22
  -2   0  10  719.73   24.22
  -2   0  10  699.86   24.17
  -2   0  10  706.71   24.21
  -2   0  10  712.33   24.20
  -2   0  10  672.99   24.20
  -2   0  10  688.01   24.17
  -2   0  10  675.70   24.17
  -2   0  10  650.02   25.72
  -2   0  10  680.74   24.16
  -2   0  10  682.40   24.21
  -2   0  10  667.41   25.61
   2   0 -10  625.55   23.87
  -2   0  10  666.09   25.62
  -2   0  10  631.52   25.53
  -2   0  10  654.58   25.78
  -2   0  10  649.08   25.55
  -2   0  10  655.54   25.66
  -2   0   9   -1.35    4.26
   2   0  -9    0.46    3.21
  -2   0   9   -1.95    4.35
  -2   0   9    0.27    5.29
  -2   0   9    0.03    2.53
  -2   0   9    0.39    1.67
  -2   0   9    1.24    1.87
  -2   0   9    0.99    1.90
  -2   0   9    0.79    1.96
  -2   0   9   -0.27    1.92
  -2   0   9   -0.07    1.96
  -2   0   9   -1.05    2.04
  -2   0   9   -1.00    2.17
  -2   0   9    3.88    4.34
  -2   0   9    0.96    5.01
  -2   0   9   -0.96    4.60
  -2   0   9   -6.06    4.72
  -2   0   9    0.03    1.99
  -2   0   9   -1.05    2.34
   2   0  -9   -0.10    1.59
  -2   0   9    0.52    4.46
  -2   0   9    0.13    4.35
   2   0  -9   -0.08    1.25
  -2   0   9    0.42    4.52
  -2   0   9   -0.63    4.25
  -2   0   9    2.04    3.84
  -2   0   8  615.57   23.25
   2   0  -8  605.72   22.52
  -2   0   8  616.24   23.34
  -2   0   8  588.50   23.42
  -2   0   8  577.83   22.25
  -2   0   8  640.25   22.24
  -2   0   8  647.44   22.23
  -2   0   8  616.10   22.20
  -2   0   8  635.76   22.24
  -2   0   8  624.01   22.25
  -2   0   8  639.73   22.24
  -2   0   8  603.45   22.19
  -2   0   8  636.42   22.25
  -2   0   8  622.22   23.32
  -2   0   8  626.40   23.34
  -2   0   8  598.68   23.38
  -2   0   8  685.38   22.28
  -2   0   8  618.85   22.25
  -2   0   8  617.06   23.32
  -2   0   8  626.50   23.38
   2   0  -8  606.57   21.95
  -2   0   8  623.46   23.42
  -2   0   8  596.87   23.27
  -2   0   8  609.56   23.48
  -2   0   8  613.37   23.28
  -2   0   7    1.27    3.68
   2   0  -7    0.84    2.93
   2   0  -7    0.27    2.10
  -2   0   7    1.45    4.48
  -2   0   7    0.29    4.00
  -2   0   7    0.14    2.39
  -2   0   7    0.56    1.52
  -2   0   7    1.74    1.61
  -2   0   7    0.97    1.70
  -2   0   7   -0.64    1.71
  -2   0   7   -0.43    1.82
  -2   0   7   -1.56    1.84
  -2   0   7    1.28    1.73
  -2   0   7    1.55    1.99
  -2   0   7    0.72    4.09
  -2   0   7    0.48    3.78
  -2   0   7    2.98    4.44
  -2   0   7   -1.77    4.23
  -2   0   7   -0.65    2.10
  -2   0   7    0.77    1.94
   2   0  -7    0.31    1.17
  -2   0   7   -0.96    3.84
  -2   0   7    0.28    3.99
  -2   0   7    3.00    4.03
  -2   0   7   -0.20    3.41
  -2   0   7   -0.27    3.93
  -2   0   6 4406.79  154.62
   2   0  -6 4233.04  154.05
   2   0  -6 4363.09  154.16
  -2   0   6 4439.25  154.70
  -2   0   6 4425.04  154.70
  -2   0   6 4360.43  154.03
  -2   0   6 4342.58  154.02
  -2   0   6 4315.72  154.04
  -2   0   6 4408.41  154.04
  -2   0   6 4231.05  154.03
  -2   0   6 4425.02  154.03
  -2   0   6 4357.51  154.02
  -2   0   6 4540.30  154.05
  -2   0   6 4347.93  154.02
  -2   0   6 4455.03  154.67
  -2   0   6 4422.91  154.66
  -2   0   6 4392.06  154.71
  -2   0   6 4526.01  154.03
  -2   0   6 4321.40  154.03
  -2   0   6 4473.85  154.69
  -2   0   6 4556.77  154.71
   2   0  -6 4331.42  153.90
  -2   0   6 4435.35  154.73
  -2   0   6 4363.88  154.70
  -2   0   6 4225.72  154.58
  -2   0   6 4451.72  154.70
   2   0  -5   -0.76    2.58
   2   0  -5   -0.54    2.37
  -2   0   5    0.87    3.20
  -2   0   5    0.64    2.07
  -2   0   5   -1.51    3.92
  -2   0   5   -0.67    3.45
  -2   0   5    0.37    1.14
  -2   0   5   -0.05    1.34
  -2   0   5    0.59    1.52
  -2   0   5    1.50    1.38
  -2   0   5   -0.35    1.61
  -2   0   5    0.32    1.52
  -2   0   5    0.42    1.49
  -2   0   5    0.39    1.48
  -2   0   5   -0.41    3.61
  -2   0   5    1.14    3.99
  -2   0   5    1.87    3.23
  -2   0   5   -0.58    3.55
  -2   0   5    1.29    1.74
  -2   0   5   -0.49    1.49
  -2   0   5   -2.47    3.33
   2   0  -5    0.73    1.16
  -2   0   5   -1.21    3.37
  -2   0   5    0.29    3.21
  -2   0   5    1.90    2.95
  -2   0   5   -0.54    3.36
  -2   0   4  138.75    5.16
   2   0  -4  124.77    4.50
   2   0  -4  132.38    4.33
  -2   0   4  145.90    5.58
  -2   0   4  136.02    4.40
  -2   0   4  140.53    5.31
  -2   0   4   99.87    4.15
  -2   0   4  106.38    4.19
  -2   0   4   95.42    4.14
  -2   0   4  106.18    4.20
  -2   0   4  104.20    4.15
   2   0  -4  121.47    4.68
  -2   0   4  136.40    5.37
  -2   0   4  122.00    5.38
  -2   0   4  135.72    5.10
  -2   0   4  109.72    4.16
  -2   0   4  113.06    4.23
  -2   0   4  119.10    5.21
  -2   0   4  128.33    5.31
   2   0  -4  121.56    4.02
  -2   0   4  134.34    5.22
  -2   0   4  125.81    5.46
  -2   0   4  124.02    5.01
  -2   0   4  120.32    5.05
  -2   0   3    0.76    1.68
  -2   0   3    0.53    2.39
  -2   0   3   -1.15    2.02
   2   0  -3    0.18    1.61
  -2   0   3    1.01    1.89
  -2   0   3   -1.29    2.59
  -2   0   3    0.33    1.36
  -2   0   3   -0.53    2.14
   2   0  -3    0.68    1.81
  -2   0   3    0.16    0.87
  -2   0   3   -0.17    0.82
  -2   0   3    0.10    0.81
  -2   0   3   -0.09    0.83
  -2   0   3    0.70    0.94
  -2   0   3    0.19    1.01
   2   0  -3    0.29    1.90
  -2   0   3   -0.10    1.86
  -2   0   3   -1.89    2.53
  -2   0   3    0.61    1.13
  -2   0   3   -2.13    2.29
   2   0  -3   -0.22    0.80
  -2   0   3   -0.40    2.31
  -2   0   3   -1.24    1.86
  -2   0   3   -0.65    1.99
  -2   0   3    0.84    2.13
   2   0  -2 3992.40  136.34
   2   0  -2 3861.55  136.30
   2   0  -2 3924.56  136.30
  -2   0   2 3812.18  136.30
  -2   0   2 3940.01  136.34
  -2   0   2 3736.83  136.14
  -2   0   2 3839.58  136.14
  -2   0   2 3869.47  136.13
  -2   0   2 3900.77  136.14
  -2   0   2 3882.31  136.14
   2   0  -2 3846.65  136.13
  -2   0   2 3907.82  136.36
  -2   0   2 3882.60  136.31
  -2   0   2 3986.35  136.31
  -2   0   2 3955.32  136.34
   2   0  -2 3905.04  136.27
  -2   0   2 3849.81  136.27
   2   0  -2 3834.77  136.26
  -2   0   2 3854.10  136.26
   2   0  -2 3925.82  136.29
  -2   0   2 3885.90  136.27
   2   0  -1   -0.42    0.67
  -2   0   1   -0.95    1.86
  -2   0   1   -0.84    1.58
   2   0  -1   -0.56    1.94
   2   0  -1   -0.89    1.44
  -2   0   1    1.08    1.78
   2   0  -1   -1.51    1.78
   2   0   0 7098.52  250.00
  -2   0   0 7052.68  250.23
   2   0   0 7167.44  250.19
  -2   0   0 7033.26  250.21
   2   0   0 7153.60  250.23
  -2   0  -1   -0.73    2.47
   2   0   1   -1.13    1.30
   2   0   1    1.03    1.85
   2   0   1   -0.23    0.49
   2   0   1    0.90    0.87
   2   0   1    0.22    0.62
   2   0   1   -0.11    1.28
   2   0   1   -0.42    1.38
  -2   0  -1   -0.26    1.40
  -2   0  -1    0.83    2.44
  -2   0  -2 7147.13  254.86
   2   0   2 7081.22  254.77
   2   0   2 7019.80  254.77
   2   0   2 7078.17  254.77
   2   0   2 7363.79  254.54
   2   0   2 7356.22  254.53
   2   0   2 7259.11  254.55
   2   0   2 7256.17  254.54
   2   0   2 7321.98  254.56
   2   0   2 6818.74  254.86
   2   0   2 7172.17  254.53
   2   0   2 7207.78  254.53
   2   0   2 7328.35  254.82
   2   0   2 7208.96  254.83
   2   0   2 6927.88  254.78
   2   0   3   -2.12    2.82
  -2   0  -3    3.66    3.50
   2   0   3   -2.13    2.66
   2   0   3    0.31    1.13
   2   0   3   -0.80    1.06
   2   0   3    0.35    1.31
   2   0   3    0.47    1.46
   2   0   3   -0.06    1.26
   2   0   3    1.39    2.87
   2   0   3    0.82    1.30
   2   0   3   -0.28    1.19
   2   0   3    0.37    2.72
   2   0   3   -0.81    2.51
   2   0   3   -1.55    2.87
  -2   0  -4 5864.42  214.54
   2   0   4 6140.52  214.61
   2   0   4 5910.69  214.60
   2   0   4 6111.75  214.17
   2   0   4 6042.13  214.15
   2   0   4 6162.88  214.20
   2   0   4 5996.08  214.16
   2   0   4 6268.02  214.17
   2   0   4 5969.12  214.19
   2   0   4 5996.39  214.75
   2   0   4 6041.94  214.78
   2   0   4 6156.27  214.15
   2   0   4 6111.67  214.64
   2   0   4 6038.70  214.75
   2   0   4 6146.19  214.70
   2   0   4 5928.20  214.63
   2   0   5    1.29    3.46
  -2   0  -5    1.54    3.86
   2   0   5    0.79    3.48
   2   0   5    0.50    1.34
   2   0   5   -0.50    1.45
   2   0   5    1.01    1.75
   2   0   5   -1.69    1.62
   2   0   5   -0.36    1.68
   2   0   5    0.68    1.84
   2   0   5    1.98    3.67
   2   0   5   -1.33    4.04
   2   0   5    0.18    1.54
   2   0   5   -0.75    3.39
   2   0   5   -0.08    3.84
   2   0   5   -0.09    3.99
   2   0   5    1.06    3.53
   2   0   5    0.41    3.19
   2   0   6 4213.19  149.18
  -2   0  -6 4154.85  149.58
   2   0   6 4427.08  149.85
   2   0   6 4329.63  149.81
   2   0   6 4113.63  149.12
   2   0   6 4235.36  149.15
   2   0   6 4254.55  149.11
   2   0   6 4169.06  149.15
   2   0   6 4158.68  149.11
   2   0   6 4202.12  149.11
   2   0   6 4141.18  149.95
   2   0   6 4233.39  150.03
   2   0   6 4373.48  149.10
   2   0   6 4251.73  149.16
   2   0   6 4298.17  150.00
   2   0   6 4282.97  149.86
   2   0   6 4184.55  149.90
   2   0   6 4259.67  149.86
   2   0   6 4285.72  150.07
   2   0   7    0.09    2.40
   2   0   7   -1.37    3.97
  -2   0  -7   -0.29    4.17
   2   0   7   -2.08    5.16
   2   0   7   -0.10    3.76
   2   0   7   -2.43    1.61
   2   0   7   -1.63    1.93
   2   0   7   -0.03    1.95
   2   0   7   -2.30    1.74
   2   0   7   -1.10    1.85
   2   0   7   -2.67    2.09
   2   0   7   -0.03    1.87
   2   0   7    1.33    4.12
   2   0   7    0.88    4.59
   2   0   7   -0.20    2.34
   2   0   7   -0.73    1.13
   2   0   7   -2.19    1.86
   2   0   7    0.65    3.94
   2   0   7   -4.04    4.30
   2   0   7    1.30    4.44
   2   0   7   -3.15    4.19
   2   0   7   -3.62    3.69
   2   0   8   21.08    4.59
  -2   0  -8   22.16    4.54
   2   0   8   26.12    4.44
   2   0   8   38.83    2.32
   2   0   8   38.59    2.35
   2   0   8   39.36    2.49
   2   0   8   32.53    2.45
   2   0   8   29.47    2.46
   2   0   8   28.52    2.57
   2   0   8   28.41    2.73
   2   0   8   24.55    5.19
   2   0   8   27.05    2.38
   2   0   8   29.62    2.81
   2   0   8   27.28    4.64
   2   0   8   32.01    4.93
  -2   0  -8   24.65    2.49
   2   0   8   23.85    4.75
   2   0   8   27.27    4.99
   2   0   8   26.08    4.36
  -2   0  -9   -1.84    4.38
   2   0   9   -3.46    5.96
   2   0   9    0.86    1.77
   2   0   9   -0.16    1.94
   2   0   9   -0.37    2.10
   2   0   9    1.50    2.12
   2   0   9   -2.06    2.55
   2   0   9   -0.12    2.11
   2   0   9    0.22    2.35
   2   0   9   -4.10    4.92
   2   0   9    0.07    2.07
   2   0   9    0.76    2.63
  -2   0  -9    2.05    2.21
   2   0   9   -1.12    4.92
   2   0   9    1.52    4.63
   2   0   9   -0.16    4.23
   2   0   9    3.86    4.73
   2   0  10   41.74    6.50
   2   0  10   30.20    5.16
   2   0  10   37.29    3.49
   2   0  10   29.69    2.55
   2   0  10   25.20    2.69
   2   0  10   27.06    2.58
   2   0  10   31.83    3.15
   2   0  10   32.20    2.71
   2   0  10   27.71    2.73
   2   0  10   33.08    5.40
  -2   0 -10   36.75    6.07
   2   0  10   33.10    2.67
   2   0  10   33.00    3.16
  -2   0 -10   37.53    2.67
   2   0  10   35.84    5.98
   2   0  11    3.95    5.16
   2   0  11    0.67    6.22
   2   0  11   -1.10    4.73
   2   0  11   -0.27    2.29
   2   0  11    0.22    2.45
   2   0  11    0.60    2.42
   2   0  11   -4.07    4.99
   2   0  11   -0.95    2.39
   2   0  11   -0.63    5.33
   2   0  11   -1.58    5.45
   2   0  11    0.64    4.65
   2   0  12 2617.64   97.93
   2   0  12 2597.27   97.89
   2   0  12 2689.36   98.48
   2   0  12 2604.57   96.37
   2   0  12 2791.88   96.45
   2   0  12 2728.48   96.40
   2   0  12 2754.26   96.44
   2   0  12 2668.47   98.27
   2   0  12 2787.09   96.42
   2   0  12 2735.80   98.27
   2   0  12 2820.90   98.25
   2   0  12 2718.50   98.30
   2   0  12 2688.28   98.44
   2   0  13    1.90    5.19
   2   0  13   -2.57    6.69
   2   0  13    3.55    5.23
   2   0  13   -2.38    3.57
   2   0  13   -1.04    2.69
   2   0  13    0.32    2.72
   2   0  13    0.47    2.41
   2   0  13   -1.43    2.81
   2   0  13   -1.64    2.80
   2   0  13   -0.08    3.06
   2   0  13    1.38    5.35
   2   0  13   -1.36    3.14
   2   0  13    0.45    2.57
   2   0  13   -0.80    5.89
   2   0  13    0.26    5.88
   2   0  13   -0.83    5.15
   2   0  13   -3.72    5.73
   2   0  14   14.56    5.80
   2   0  14   25.79    7.36
   2   0  14   13.07    3.80
   2   0  14   19.74    6.04
   2   0  14   11.18    3.05
   2   0  14   14.87    3.10
   2   0  14   16.26    3.53
   2   0  14   12.54    3.18
   2   0  14   13.41    3.13
   2   0  14    9.31    5.73
   2   0  14   17.56    3.05
   2   0  14   14.39    3.60
   2   0  14   16.08    6.39
   2   0  14   23.15    6.26
   2   0  14   10.29    5.59
   2   0  14   18.75    6.25
   2   0  15    5.96    5.97
   2   0  15    1.41    7.19
   2   0  15    1.24    3.80
   2   0  15   -1.56    3.17
   2   0  15    1.33    3.10
   2   0  15    3.00    3.54
   2   0  15    0.27    3.14
   2   0  15   -2.09    6.32
   2   0  15   -1.32    2.96
   2   0  15    0.19    3.58
   2   0  15   -4.28    6.57
   2   0  15    3.48    6.47
   2   0  15    3.28    6.78
   2   0  15   -1.74    5.84
   2   0  16 1516.62   58.80
   2   0  16 1448.94   59.34
   2   0  16 1529.81   56.32
   2   0  16 1703.04   56.50
   2   0  16 1587.24   56.44
   2   0  16 1580.64   56.30
   2   0  16 1581.13   56.45
   2   0  16 1510.51   59.33
   2   0  16 1520.04   56.15
   2   0  16 1594.30   56.41
   2   0  16 1589.47   59.31
   2   0  16 1476.16   59.19
   2   0  16 1498.25   59.51
   2   0  17    1.43    4.55
   2   0  17   -9.77    8.88
   2   0  17    5.42    7.30
   2   0  17   -1.38    3.75
   2   0  17    0.85    3.83
   2   0  17    2.12    3.81
   2   0  17    0.86    4.01
   2   0  17   -2.96    7.15
   2   0  17    2.06    3.60
   2   0  17    0.23    4.18
   2   0  17   -1.95    7.61
   2   0  17    0.85    6.67
   2   0  17    3.11    7.89
   2   0  18  270.26   15.63
   2   0  18  265.47   16.84
   2   0  18  282.46   12.65
   2   0  18  324.84   12.59
   2   0  18  343.41   12.71
   2   0  18  305.69   12.67
   2   0  18  275.84   16.21
   2   0  18  308.02   12.58
   2   0  18  286.86   12.15
   2   0  18  275.53   16.05
   2   0  18  274.34   16.58
   2   0  18  272.94   16.01
   2   0  19   -3.93    5.22
   2   0  19   -3.26    4.44
   2   0  19    1.81    4.10
   2   0  19   -2.37    4.53
   2   0  19   -3.93    4.85
   2   0  19   -4.27    8.42
   2   0  19    3.36    7.94
   2   0  19   13.16    9.45
   2   0  20  932.75   35.68
   2   0  20  978.73   39.70
   2   0  20 1002.43   35.73
   2   0  20  982.95   39.75
   2   0  20 1017.01   35.74
   2   0  20  973.93   35.78
   2   0  20  894.24   35.56
   2   0  21    1.16    5.06
   2   0  21   14.17    8.65
   2   0  21   -3.75    8.94
   2   0  21    6.68    9.01
   2   0  22  132.15    7.07
   2   0  22  114.09    6.98
   2   0  22   99.17   10.79
   2   0  22  107.43    7.01
   2   0  22  115.31    7.25
   2   0  22  112.65   11.49
   2   0  23    1.99    4.62
   2   0  23    1.28    4.41
   2   0  23    0.12    4.96
   2   0  23    3.19    8.10
   2   0  24  209.47    9.36
   2   0  24  212.66    9.81
   2   0  24  201.34   13.36
   2   0  24  205.80    9.31
   2   0  25    0.10    3.92
   2   0  26    3.60    3.46
  -2   2  26   33.59    3.91
  -2   2  25    2.18    3.22
  -2   2  25    5.38    3.96
  -2   2  25    0.28    6.75
  -2   2  25   10.82    6.57
  -2   2  25    0.69    7.25
  -2   2  24   -0.77    4.31
  -2   2  24    3.68    3.63
  -2   2  24   -1.59    7.48
  -2   2  24    1.70    7.00
  -2   2  24    4.72    7.11
  -2  -2  23   38.41    4.82
  -2   2  23   45.38    5.12
  -2   2  23   34.05    4.66
  -2   2  23   41.25    8.94
  -2   2  23   28.66    8.26
  -2   2  23   36.50    8.28
  -2  -2  22    2.81    4.51
  -2   2  22    2.38    8.30
  -2   2  22   -4.00    4.54
  -2   2  22    3.24    4.30
  -2  -2  22    5.57    4.06
  -2   2  22   10.26    8.13
  -2   2  22   -1.70    7.97
  -2   2  21   40.54    8.65
  -2   2  21   56.61    9.52
  -2  -2  21   46.37    9.79
  -2  -2  21   56.04   10.03
  -2   2  21   64.44    9.40
  -2  -2  20   28.95    4.77
  -2  -2  20   28.75    5.08
  -2   2  20   32.66    8.96
  -2  -2  20   20.45    5.09
  -2   2  20   19.19    4.69
  -2  -2  20   21.36    4.52
  -2   2  20   26.15    4.79
  -2   2  20   24.69    8.51
  -2  -2  19  103.39    7.09
  -2   2  19  122.11    6.89
  -2   2  19  108.23    6.77
  -2  -2  19  120.79    6.61
  -2  -2  19  106.73    6.58
  -2   2  19  109.67    6.51
  -2  -2  19  116.35    7.04
  -2  -2  19  108.47    7.01
  -2  -2  19  114.37    6.85
  -2  -2  19   98.57   11.27
  -2  -2  19  116.02   11.46
  -2   2  19   94.01   10.76
  -2  -2  19  101.55   11.13
  -2   2  18   13.92    4.85
  -2  -2  18    5.88    4.91
  -2   2  18   12.87    8.50
  -2  -2  18    9.90    3.79
  -2   2  18    9.94    4.28
  -2   2  18   14.02    4.34
  -2  -2  18    4.11    4.29
  -2   2  18   13.58    4.21
  -2  -2  18    4.57    4.00
  -2  -2  18   13.38    4.69
  -2  -2  18   11.22    4.62
  -2   2  18    9.39    8.50
  -2  -2  18   10.12    4.74
  -2  -2  18   14.32    8.59
  -2  -2  18    6.51    8.07
  -2   2  18   21.46    8.00
  -2   2  18    9.88    8.10
  -2  -2  18   11.26    8.14
  -2   2  17 1086.66   44.66
  -2   2  17 1165.32   41.90
  -2  -2  17 1176.51   41.96
  -2   2  17 1150.81   45.65
  -2  -2  17 1131.53   42.32
  -2   2  17 1141.24   42.31
  -2   2  17 1166.00   42.37
  -2  -2  17 1170.63   42.32
  -2  -2  17 1165.42   42.22
  -2   2  17 1115.46   41.94
  -2  -2  17 1166.35   42.16
  -2  -2  17 1206.43   42.39
  -2   2  17 1163.69   45.76
  -2   2  17 1142.47   41.94
  -2  -2  17 1183.14   42.13
  -2  -2  17 1165.99   46.11
  -2  -2  17 1164.53   46.19
  -2   2  17 1124.24   44.99
  -2  -2  17 1150.58   45.81
  -2   2  17 1171.99   46.11
  -2  -2  17 1126.82   45.86
  -2   2  16   72.21    8.44
  -2   2  16   72.22    5.19
  -2  -2  16   69.12    5.26
  -2   2  16   68.20    8.89
  -2   2  16   62.34    5.03
  -2  -2  16   62.93    5.04
  -2  -2  16   66.39    4.63
  -2   2  16   62.65    5.07
  -2  -2  16   58.69    4.78
  -2  -2  16   70.40    5.23
  -2   2  16   66.87    4.87
  -2  -2  16   63.58    5.36
  -2   2  16   60.23    8.80
  -2  -2  16   64.04    9.73
  -2   2  16   67.12    4.82
  -2  -2  16   75.07    5.21
  -2  -2  16   60.23    9.17
  -2  -2  16   62.69    8.99
  -2   2  16   65.42    8.56
  -2   2  16   63.60    8.65
  -2  -2  16   66.33    8.78
   2  -2 -15  567.00   26.08
  -2   2  15  606.67   26.10
  -2   2  15  627.95   26.80
  -2   2  15  606.07   23.35
  -2  -2  15  621.84   23.41
  -2  -2  15  674.65   23.82
  -2   2  15  686.11   23.90
  -2   2  15  650.09   23.76
  -2  -2  15  668.99   23.70
  -2  -2  15  675.39   23.79
  -2   2  15  623.54   23.42
  -2  -2  15  616.76   23.54
  -2   2  15  621.81   26.83
  -2   2  15  626.67   23.47
  -2  -2  15  646.40   23.55
   2  -2 -15  608.15   23.42
  -2  -2  15  660.18   27.35
  -2  -2  15  623.54   27.02
  -2  -2  15  646.43   27.11
  -2   2  15  591.53   25.97
  -2   2  15  598.13   26.85
  -2  -2  15  604.26   27.01
  -2   2  14  209.46   12.13
   2  -2 -14  211.60   12.77
  -2   2  14  215.14   12.62
  -2   2  14  226.02    9.43
  -2  -2  14  220.14    9.46
  -2   2  14  221.49    9.69
  -2  -2  14  249.29    9.71
  -2  -2  14  233.63    9.46
  -2  -2  14  226.07    9.63
  -2  -2  14  241.09    9.71
  -2   2  14  218.18    9.33
  -2   2  14  237.26   12.99
  -2  -2  14  230.70    9.56
  -2   2  14  242.50    9.44
   2  -2 -14  220.04    9.52
  -2  -2  14  230.19   13.03
  -2  -2  14  236.97   13.19
  -2  -2  14  235.38   13.24
  -2  -2  14  208.21   12.94
  -2   2  14  215.64   12.75
  -2   2  14  216.23   12.20
  -2   2  13  764.83   29.17
   2  -2 -13  744.13   29.42
  -2   2  13  699.50   29.38
  -2   2  13  712.10   26.52
  -2  -2  13  711.70   26.54
  -2  -2  13  747.07   26.84
  -2  -2  13  717.72   26.73
  -2  -2  13  750.84   26.79
  -2   2  13  694.40   26.52
  -2  -2  13  800.46   26.97
  -2   2  13  737.31   29.58
  -2   2  13  742.54   26.69
  -2  -2  13  751.43   26.71
  -2  -2  13  745.30   29.75
  -2  -2  13  723.56   29.63
   2  -2 -13  705.68   26.67
  -2   2  13  710.50   29.50
  -2  -2  13  754.87   29.87
  -2   2  13  718.09   28.84
  -2  -2  13  728.30   29.69
   2  -2 -12  124.53    9.60
  -2   2  12  126.36    9.03
  -2   2  12  112.39    9.04
  -2  -2  12  166.14    6.62
  -2  -2  12  162.57    6.80
  -2  -2  12  143.30    6.60
  -2  -2  12  138.49    6.53
  -2  -2  12  153.02    6.44
  -2   2  12  124.60    9.35
  -2  -2  12  148.79    6.49
  -2  -2  12  143.84    9.60
  -2  -2  12  122.95    9.38
   2  -2 -12  129.55    6.58
  -2   2  12  129.40    8.77
  -2  -2  12  141.09    9.76
  -2  -2  12  133.57    9.98
  -2   2  11   58.68    6.97
  -2   2  11   67.76    7.65
   2  -2 -11   56.72    7.68
  -2  -2  11   75.28    4.28
  -2   2  11   67.78    3.83
  -2  -2  11   72.62    4.22
  -2  -2  11   80.50    4.42
  -2  -2  11   67.68    4.24
  -2  -2  11   65.91    7.84
  -2   2  11   75.40    4.41
  -2  -2  11   64.47    4.18
  -2  -2  11   71.73    7.49
  -2  -2  11   67.82    7.23
   2  -2 -11   63.76    4.40
  -2  -2  11   75.53    7.47
  -2   2  11   69.37    6.68
   2  -2 -10  214.99   11.27
  -2   2  10  205.38   11.00
  -2   2  10  196.86    7.94
  -2  -2  10  192.44    7.90
  -2   2  10  207.11    8.01
  -2   2  10  198.68    7.85
  -2  -2  10  204.70    8.28
  -2   2  10  202.68    8.21
  -2  -2  10  195.35   10.75
  -2  -2  10  195.08   10.79
   2  -2 -10  194.63    8.23
  -2  -2  10  191.51   11.07
  -2  -2  10  202.16   11.02
  -2   2   9   11.74    6.49
   2  -2  -9   19.36    6.61
  -2  -2   9   10.45    2.67
  -2   2   9    9.00    2.73
  -2  -2   9    9.04    2.63
  -2   2   9   11.88    2.89
  -2  -2   9   11.89    2.72
  -2   2   9   10.74    2.30
  -2  -2   9   10.07    6.37
  -2  -2   9   12.49    2.71
  -2   2   9   12.23    3.27
  -2  -2   9   10.07    5.50
  -2  -2   9    7.36    5.76
  -2  -2   9   16.32    5.87
  -2   2   9   13.67    4.58
   2   2  -8  253.92   11.30
  -2   2   8  242.21   12.14
   2  -2  -8  259.30   12.15
  -2  -2   8  237.90    9.06
  -2   2   8  240.46    9.09
  -2   2   8  234.81    9.34
   2   2  -8  255.35    9.25
  -2  -2   8  236.85    9.31
  -2  -2   8  241.26    9.40
  -2   2   8  233.08    9.02
  -2  -2   8  234.53    9.32
  -2  -2   8  229.18    9.24
   2   2  -8  253.43    9.22
  -2  -2   8  231.90    9.16
  -2   2   8  239.46    9.48
  -2  -2   8  238.61   11.55
   2  -2  -8  240.23    9.46
   2   2  -8  229.91   10.76
  -2  -2   8  247.48   11.92
   2   2  -7  702.02   25.81
  -2   2   7  653.03   26.30
   2  -2  -7  688.93   26.44
  -2  -2   7  664.79   24.09
  -2   2   7  680.47   24.37
  -2  -2   7  686.49   24.38
   2   2  -7  742.08   24.37
  -2  -2   7  650.59   24.29
  -2   2   7  659.69   24.10
  -2  -2   7  647.36   24.42
  -2  -2   7  701.60   24.40
  -2   2   7  648.69   25.10
  -2  -2   7  663.71   24.19
   2   2  -7  693.91   24.28
  -2   2   7  668.97   24.41
  -2  -2   7  666.61   25.94
   2  -2  -7  670.54   24.41
   2  -2  -7  678.91   24.42
  -2  -2   7  664.14   26.15
  -2  -2   7  642.99   26.27
   2   2  -7  663.02   25.47
  -2   2   6  257.40   11.83
   2   2  -6  268.71   11.21
  -2  -2   6  254.07    9.81
   2  -2  -6  273.39   11.72
  -2   2   6  206.92    8.86
  -2  -2   6  192.39    8.68
  -2   2   6  202.46    8.40
  -2  -2   6  230.43    8.59
  -2   2   6  224.66    9.01
   2   2  -6  233.15    8.83
   2  -2  -6  249.69    8.97
  -2  -2   6  239.43    8.46
  -2  -2   6  257.67   10.63
   2  -2  -6  242.22    8.99
  -2  -2   6  259.54   11.20
   2   2  -6  244.93   10.63
   2   2  -5   21.03    6.08
   2  -2  -5   17.41    6.15
  -2  -2   5   20.61    4.43
  -2  -2   5   16.11    2.35
  -2   2   5   15.03    2.88
  -2   2   5   19.70    3.16
   2   2  -5   17.84    2.99
  -2  -2   5   19.88    2.14
   2   2  -5   17.52    5.34
  -2  -2   5   20.87    2.30
  -2  -2   5   18.57    4.74
  -2  -2   5   20.75    4.68
   2  -2  -5   21.34    2.92
  -2  -2   5   18.41    5.61
  -2   2   5   12.63    3.12
  -2  -2   4  240.69   10.30
   2   2  -4  249.30   11.33
  -2   2   4  217.61    9.21
   2   2  -4  232.24    9.02
  -2   2   4  235.89    9.11
  -2  -2   4  224.78    8.77
  -2   2   4  233.22    9.04
  -2  -2   4  238.59    8.76
  -2  -2   4  211.18   10.59
   2  -2  -4  245.61    9.03
  -2  -2   4  235.42   10.08
  -2   2   4  227.06   11.01
   2   2  -4  246.96   10.84
  -2  -2   3   78.62    6.03
   2   2  -3   85.04    7.29
  -2   2   3   86.18    4.38
   2   2  -3   84.01    4.30
  -2   2   3   96.29    4.25
  -2  -2   3   75.30    5.09
  -2  -2   3   80.79    3.93
   2  -2  -3   83.67    4.19
  -2  -2   3   77.28    4.12
   2   2  -3   78.83    6.58
  -2   2   3   74.45    6.76
  -2  -2   2  372.79   14.81
  -2   2   2  351.24   13.41
  -2   2   2  362.91   13.46
   2   2  -2  359.45   13.45
  -2  -2   2  365.93   13.38
  -2  -2   2  348.98   13.81
   2  -2  -2  379.53   13.42
  -2   2   2  354.66   15.13
   2   2  -2  372.75   15.07
  -2  -2   1    1.03    5.07
   2  -2  -1    1.37    5.37
  -2   2   1    6.36    2.59
   2   2  -1    6.81    2.85
  -2   2   1    4.65    2.84
   2  -2  -1    0.82    1.15
  -2  -2   1    1.45    2.66
   2  -2  -1    0.38    2.54
  -2  -2   1    1.08    2.55
  -2   2   1    4.26    5.43
   2   2  -1    3.32    5.39
  -2  -2   0 1020.45   35.09
   2  -2   0 1004.24   34.94
   2   2   0  954.89   33.70
  -2   2   0  941.99   33.67
  -2   2   0  929.95   33.67
   2  -2   0  907.73   33.36
  -2  -2   0  963.93   33.68
   2  -2   0  974.58   33.62
  -2   2   0  957.41   35.06
   2   2   0  960.89   35.12
   2  -2   1 1479.16   52.72
   2  -2   1 1449.10   51.40
  -2   2  -1 1512.53   51.66
   2  -2   1 1406.91   51.31
   2   2   1 1471.73   51.68
  -2   2  -1 1475.99   51.64
  -2   2  -1 1443.47   52.91
   2  -2   1 1485.83   51.57
  -2  -2  -1 1488.92   51.67
   2  -2   1 1530.93   52.45
   2  -2   1 1421.87   52.07
   2   2   1 1466.98   53.06
  -2   2  -2  357.76   14.95
   2  -2   2  396.95   14.54
   2  -2   2  350.64   12.63
  -2   2  -2  353.50   12.95
   2  -2   2  349.27   12.56
   2   2   2  350.65   13.05
  -2   2  -2  353.41   12.99
   2  -2   2  368.79   14.15
  -2  -2  -2  366.96   13.05
   2  -2   2  366.98   12.86
  -2   2  -2  367.60   14.80
   2  -2   2  345.44   13.69
   2   2   2  367.16   15.08
   2  -2   3   75.95    6.09
  -2   2  -3   89.74    7.18
  -2   2  -3   87.43    4.21
   2  -2   3   82.52    3.63
   2  -2   3   77.66    4.53
   2   2   3   81.76    4.46
  -2   2  -3   83.80    4.36
   2  -2   3   79.86    3.61
  -2  -2  -3   85.41    4.49
   2  -2   3   81.54    3.97
   2  -2   3   83.40    6.17
   2  -2   3   81.22    5.71
  -2   2  -3   85.97    6.91
   2  -2   4  472.50   16.05
  -2   2  -4  466.25   16.21
   2  -2   4  443.64   16.16
   2  -2   4  429.49   15.87
   2   2   4  423.70   16.68
   2  -2   4  417.63   16.71
  -2   2  -4  451.95   16.20
   2   2   4  441.19   16.32
   2  -2   4  433.41   15.99
  -2  -2  -4  458.42   16.38
   2  -2   4  444.68   17.77
  -2   2  -4  447.65   18.08
   2  -2   4  432.37   16.03
   2  -2   4  430.00   17.34
  -2   2  -4  439.75   17.98
   2   2   4  441.59   18.54
   2   2   5 3080.60  110.32
   2  -2   5 3010.74  109.46
   2  -2   5 3216.68  108.65
  -2   2  -5 3150.75  108.68
   2  -2   5 2973.39  108.54
   2  -2   5 3106.96  108.72
   2  -2   5 3056.15  108.49
   2   2   5 3117.19  109.25
   2  -2   5 3097.05  109.28
   2  -2   5 3020.08  108.59
  -2   2  -5 3115.74  108.64
   2   2   5 3044.18  108.75
   2  -2   5 3018.63  108.54
  -2   2  -5 3085.21  110.00
  -2  -2  -5 3137.16  108.80
   2  -2   5 3087.09  109.68
   2   2   6  241.61   12.54
  -2   2  -6  279.29    9.62
   2  -2   6  278.29    9.55
   2  -2   6  249.88    9.65
   2  -2   6  254.15    9.42
   2  -2   6  240.29   10.83
   2  -2   6  247.46    9.42
   2   2   6  218.89    9.38
   2   2   6  236.98   10.81
   2  -2   6  241.48    9.34
  -2   2  -6  258.90    9.58
   2   2   6  256.75    9.84
   2  -2   6  256.05    9.54
   2  -2   6  250.49   12.20
  -2  -2  -6  250.73    9.93
  -2   2  -6  253.55   11.82
   2  -2   6  246.59   11.42
   2  -2   6  234.08   11.93
   2   2   7  353.66   15.82
  -2   2  -7  355.45   13.13
   2  -2   7  369.30   13.24
   2  -2   7  374.96   13.37
   2  -2   7  360.72   13.14
   2   2   7  351.24   14.64
   2   2   7  334.25   13.07
   2  -2   7  351.93   13.11
   2   2   7  360.80   13.43
   2  -2   7  353.74   13.23
  -2   2  -7  352.48   15.14
   2  -2   7  354.38   15.65
   2  -2   7  358.03   15.83
   2  -2   7  333.17   15.52
   2  -2   7  362.24   15.16
   2   2   8 1502.75   57.36
   2   2   8 1496.84   55.43
   2  -2   8 1537.16   55.45
   2  -2   8 1695.86   55.70
   2  -2   8 1598.53   55.55
   2   2   8 1550.68   55.63
   2  -2   8 1567.82   57.93
   2  -2   8 1603.68   57.85
   2  -2   8 1522.88   57.44
   2  -2   8 1556.16   57.75
   2   2   9    2.33    5.59
   2  -2   9   -1.94    2.88
   2  -2   9   -1.87    5.33
   2  -2   9    9.70    6.19
   2  -2   9    8.19    5.86
   2  -2   9    4.77    2.88
   2  -2   9    5.74    2.73
   2  -2   9    7.09    6.06
   2   2   9    5.31    3.28
  -2  -2  -9    4.52    3.44
   2  -2   9    2.25    5.71
   2  -2   9    4.08    5.80
   2   2   9    3.98    6.63
  -2  -2  -9    5.93    6.53
   2   2  10    8.99    6.59
  -2  -2 -10    6.42    6.86
   2   2  10    6.78    5.98
   2  -2  10    5.36    6.06
   2  -2  10    5.33    2.83
   2  -2  10    4.16    2.85
   2  -2  10    1.42    2.84
   2  -2  10    2.89    6.34
   2  -2  10    5.82    3.05
   2  -2  10    7.26    6.03
   2  -2  10   10.48    5.98
  -2  -2 -10    7.29    3.57
   2  -2  10    7.56    6.41
   2  -2  10    8.12    5.92
   2   2  10    6.35    5.10
  -2  -2 -11  442.87   19.42
   2   2  11  422.85   16.04
   2   2  11  429.77   18.40
   2  -2  11  433.53   16.11
   2   2  11  432.02   18.89
   2  -2  11  426.43   18.62
   2  -2  11  432.10   16.26
   2  -2  11  428.84   16.15
   2   2  11  429.35   16.21
   2  -2  11  430.30   16.28
   2  -2  11  410.54   16.20
   2   2  11  406.76   18.99
   2  -2  11  429.03   16.23
   2  -2  11  427.87   19.45
  -2  -2 -11  425.36   16.26
   2  -2  11  459.10   19.50
   2   2  11  442.80   19.10
   2  -2  11  444.16   19.21
   2  -2  11  436.63   19.02
   2  -2  11  440.50   19.28
   2   2  11  436.67   19.09
  -2  -2 -12  877.05   33.58
   2  -2  12  828.01   30.16
   2  -2  12  808.75   32.57
   2   2  12  785.13   32.86
   2   2  12  833.05   30.13
   2   2  12  853.65   32.51
   2  -2  12  811.84   30.33
   2  -2  12  806.58   30.32
   2  -2  12  853.69   30.35
   2  -2  12  840.50   30.27
   2   2  12  806.56   30.30
   2   2  12  848.29   33.42
   2  -2  12  870.21   30.33
   2  -2  12  879.68   33.72
   2  -2  12  825.55   33.53
  -2  -2 -12  805.94   30.25
   2   2  12  838.92   33.30
   2  -2  12  842.92   33.38
   2  -2  12  844.29   33.48
   2   2  12  807.75   33.05
  -2  -2 -13   -0.69    7.79
   2  -2  13    2.07    3.91
   2   2  13    5.44    3.87
   2   2  13    0.57    7.03
   2   2  13    4.78    6.71
   2  -2  13    6.86    7.18
   2   2  13    0.85    3.28
   2  -2  13    3.99    3.41
   2  -2  13    1.85    3.58
   2  -2  13    2.52    3.16
   2   2  13    2.25    3.52
   2  -2  13   -0.18    3.62
   2   2  13   -2.27    6.45
   2  -2  13   -1.59    3.69
   2  -2  13    2.42    7.14
  -2  -2 -13    1.36    4.13
   2  -2  13   -1.20    6.67
   2  -2  13    9.95    7.57
   2   2  13    8.93    7.24
   2  -2  13    3.41    7.09
   2   2  13    3.34    6.15
  -2  -2 -14  131.38   11.14
   2   2  14  130.70   10.36
   2   2  14  141.90   10.48
   2   2  14  129.23    6.74
   2  -2  14  144.46    6.90
   2  -2  14  124.92   10.20
   2  -2  14  132.86    6.67
   2   2  14  126.37    6.79
   2   2  14  101.50    6.74
   2  -2  14  143.73    6.90
   2  -2  14  130.70    6.56
   2   2  14  130.94    6.84
   2  -2  14  139.97    6.81
   2   2  14  107.04   10.43
   2  -2  14  141.18    6.91
   2  -2  14  134.20   10.90
  -2  -2 -14  125.99    6.85
   2  -2  14  136.47   10.93
   2  -2  14  159.80   11.62
   2   2  14  131.11   10.76
   2   2  14  123.43    9.90
   2  -2  14  152.89   10.78
  -2  -2 -15    9.16    8.22
   2   2  15    3.41    8.08
   2  -2  15   -1.40    8.13
   2  -2  15    1.09    4.44
   2   2  15    8.65    7.31
   2   2  15    0.97    4.35
   2   2  15   -0.43    3.76
   2  -2  15    4.21    3.57
   2   2  15    2.27    3.82
   2   2  15    1.66    4.11
   2  -2  15    2.32    3.51
   2  -2  15    5.82    4.08
   2  -2  15    1.31    4.14
   2   2  15    8.27    7.42
   2  -2  15   -0.33    4.11
   2  -2  15    0.94    8.04
  -2  -2 -15    1.37    4.22
   2  -2  15   10.11    7.61
   2   2  15    3.48    7.32
   2  -2  15    3.57    8.50
   2   2  15   -2.49    7.93
   2  -2  15    4.67    7.40
   2   2  16  253.71   15.68
   2  -2  16  262.20   11.91
   2   2  16  271.58   11.87
   2   2  16  240.48   15.22
   2  -2  16  253.50   15.51
   2  -2  16  335.61   12.32
   2   2  16  318.19   12.44
   2   2  16  316.30   12.24
   2  -2  16  299.56   12.17
   2  -2  16  282.82   11.95
   2  -2  16  302.22   12.01
   2   2  16  289.92   12.10
   2   2  16  242.49   15.72
   2  -2  16  278.29   12.05
   2  -2  16  284.12   16.49
   2  -2  16  280.04   16.56
   2   2  16  239.70   15.73
   2   2  16  268.41   16.25
   2  -2  16  258.31   16.44
   2  -2  16  283.81   16.08
   2  -2  17  602.53   23.30
   2   2  17  570.07   23.22
   2   2  17  592.04   23.76
   2   2  17  652.11   23.81
   2  -2  17  671.01   23.80
   2  -2  17  625.63   23.48
   2   2  17  632.78   23.54
   2  -2  17  616.64   23.45
   2  -2  17  674.44   23.76
   2  -2  17  612.16   23.49
   2  -2  17  619.08   28.03
   2  -2  17  589.14   27.64
   2   2  17  566.85   27.09
   2  -2  17  600.05   27.22
   2   2  17  618.33   27.71
   2  -2  18   93.37    6.26
   2  -2  18   99.09    6.51
   2   2  18   96.93    6.54
   2   2  18   99.89   10.63
   2  -2  18  109.99    6.62
   2   2  18   88.87    6.45
   2  -2  18   85.57    6.25
   2   2  18   94.44    6.47
   2  -2  18  107.39    6.60
   2   2  18  106.98   10.47
   2   2  18  104.28    6.61
   2   2  19   92.15   10.28
   2  -2  19   96.01    6.25
   2   2  19   86.57    6.24
   2  -2  19   92.35    6.15
   2   2  19   88.90   10.46
   2  -2  19  113.32   11.42
   2  -2  19   76.96   10.30
   2   2  19   64.95   10.68
   2   2  19   85.33   10.20
   2   2  20  427.25   20.96
   2   2  20  482.62   17.85
   2  -2  20  480.15   17.77
   2  -2  20  456.21   17.96
   2   2  20  471.43   18.01
   2   2  20  410.97   17.84
   2  -2  20  453.73   17.80
   2  -2  20  446.52   17.78
   2   2  20  432.99   17.72
   2   2  20  479.32   22.10
   2  -2  20  459.26   17.83
   2  -2  20  477.73   22.40
   2  -2  20  417.20   21.59
   2   2  20  423.35   21.91
   2   2  20  427.13   21.42
   2   2  21   88.79    9.96
   2   2  21  107.09    6.35
   2   2  21  110.07    6.68
   2  -2  21  117.72    6.52
   2   2  21  100.05    6.47
   2   2  21   95.19   10.31
   2  -2  21  102.78    6.63
   2  -2  21  109.16   10.85
   2   2  21  106.54   10.03
   2   2  21  100.34   10.62
   2   2  22    7.13    3.85
   2   2  22    5.38    4.11
   2  -2  22    3.71    4.11
   2   2  22    4.77    4.11
   2   2  22    7.42    7.66
   2  -2  22   12.92    4.46
   2   2  22   11.13    8.35
   2   2  22   14.87    7.24
   2   2  22    8.31    7.16
   2   2  23    1.44    7.29
   2   2  23    0.08    3.66
   2   2  23   -2.80    3.49
   2   2  24   69.58    4.56
   2   2  24   77.19    4.51
  -2  -4  21   33.59    3.69
  -2   4  21   39.83    3.88
  -2  -4  21   40.96    3.80
  -2  -4  20   22.53    3.70
  -2   4  20   13.70    6.78
  -2   4  20   14.52    3.23
  -2  -4  20   23.69    3.76
  -2   4  20   13.73    3.93
  -2   4  20   24.12    6.72
  -2  -4  20   18.06    7.09
  -2   4  19   52.36    4.41
  -2  -4  19   65.10    4.71
  -2   4  19   62.56    5.07
  -2  -4  19   70.49    4.96
  -2  -4  19   58.55    4.84
  -2   4  19   63.95    8.40
  -2   4  19   74.71    8.63
  -2  -4  19   54.56    8.49
  -2   4  19   49.74    8.24
  -2  -4  19   60.46    8.74
   2  -4 -18   10.99    8.58
  -2   4  18    9.34    4.29
  -2  -4  18   19.25    4.08
  -2   4  18   10.89    3.68
  -2  -4  18   10.87    4.24
  -2  -4  18    8.47    4.04
  -2   4  18   16.78    7.83
  -2   4  18    9.93    7.65
   2  -4 -18   10.24    4.54
  -2  -4  18   17.69    8.12
  -2   4  18    2.09    7.46
  -2  -4  18    6.65    7.79
   2  -4 -17   75.00   10.33
  -2  -4  17   55.66    5.06
  -2   4  17   42.62    4.75
  -2   4  17   54.56    5.49
  -2  -4  17   67.51    5.10
  -2  -4  17   58.84    5.34
  -2   4  17   62.06    9.33
  -2   4  17   43.75    9.27
   2  -4 -17   67.70    5.76
  -2  -4  17   51.86    9.07
  -2   4  17   63.40    9.40
  -2  -4  17   75.75    9.81
   2  -4 -16   15.92    9.68
  -2   4  16    0.37    4.10
  -2   4  16    3.39    4.45
  -2  -4  16    7.04    4.54
  -2  -4  16    3.97    4.02
  -2   4  16   13.52    8.58
  -2   4  16   10.08    8.42
  -2  -4  16   -0.91    8.27
   2  -4 -16    5.44    4.96
  -2  -4  16   17.27    8.55
  -2   4  16   21.35    8.02
   2  -4 -15   18.41   10.04
  -2   4  15    4.90    4.30
  -2  -4  15    8.12    4.22
  -2  -4  15   10.78    4.55
  -2   4  15   10.09    8.37
  -2   4  15   22.08    8.46
   2  -4 -15   15.76    5.25
  -2  -4  15   12.31    8.57
  -2  -4  15   19.47    9.33
  -2   4  15   17.38    8.45
  -2   4  14   18.49    9.12
  -2  -4  14   25.07    9.44
  -2   4  14   16.78    8.57
  -2   4  14   29.27    8.97
  -2  -4  14   15.53    8.90
   2  -4 -14   25.33   10.15
   2  -4 -13    5.34   10.24
  -2   4  13    4.91    8.63
  -2   4  13    2.30    4.28
  -2  -4  13    6.79    4.24
  -2  -4  13   13.75    4.83
  -2   4  13   13.34    8.79
   2  -4 -13    7.80    5.26
  -2  -4  13   11.53    8.79
  -2   4  13    3.61    8.38
  -2  -4  13   32.35    9.72
  -2   4  12   70.64    6.08
  -2  -4  12   73.93    5.86
  -2  -4  12   68.80    5.42
  -2   4  12   61.22    9.93
  -2   4  12   73.29    6.68
   2  -4 -12   79.62    6.40
   2  -4 -12   80.07   11.27
  -2   4  11    6.11    5.15
  -2   4  11    4.32    5.53
  -2  -4  11    5.11    4.74
  -2  -4  11   -1.47    4.11
  -2  -4  11    6.84    8.27
   2  -4 -11    3.00    5.07
  -2  -4  11    5.40    9.20
  -2   4  10  184.45    9.47
  -2  -4  10  184.97    8.80
  -2  -4  10  183.90    9.16
  -2   4  10  201.92    9.64
  -2  -4  10  185.02   13.19
   2  -4 -10  197.61    9.40
  -2  -4  10  205.31   14.38
   2  -4  -9  179.11   14.11
  -2   4   9  174.31    8.86
  -2  -4   9  160.71    8.60
  -2  -4   9  176.73    8.25
  -2   4   9  167.17   14.00
  -2   4   9  167.75    9.02
   2  -4  -9  178.47    8.75
  -2  -4   9  161.81   12.35
  -2  -4   9  165.96   13.17
   2  -4  -8   32.15   10.60
  -2   4   8   25.51    5.14
   2   4  -8   29.97    5.31
  -2  -4   8   21.03    4.13
  -2  -4   8   22.65    4.80
   2   4  -8   42.01   10.96
  -2   4   8   31.88   10.84
  -2   4   8   21.49    5.57
  -2  -4   8   23.64    8.04
   2  -4  -8   28.44    5.11
  -2  -4   8   37.11    9.45
   2  -4  -7  172.69   13.11
  -2   4   7  144.24    8.01
   2   4  -7  149.00    7.97
  -2  -4   7  137.23    7.67
  -2  -4   7  140.54    7.41
  -2   4   7  155.89   13.33
   2   4  -7  148.73   13.40
  -2   4   7  153.08    8.14
  -2  -4   7  136.69   11.03
   2  -4  -7  154.58    7.89
  -2  -4   7  150.30   12.25
   2   4  -6  433.84   21.73
   2  -4  -6  483.31   22.02
  -2   4   6  421.30   17.61
   2   4  -6  443.08   17.62
  -2  -4   6  431.95   17.32
  -2  -4   6  440.54   17.59
   2   4  -6  489.89   22.55
  -2   4   6  484.18   22.49
   2   4  -6  444.90   17.57
  -2   4   6  437.43   17.65
   2  -4  -6  484.33   17.59
  -2  -4   6  425.56   21.67
   2  -4  -5  319.83   17.07
   2   4  -5  304.35   17.33
   2   4  -5  305.62   12.67
  -2   4   5  291.44   12.52
  -2  -4   5  282.77   12.46
  -2  -4   5  273.54   12.00
  -2   4   5  298.40   12.64
   2   4  -5  287.36   12.63
  -2  -4   5  284.00   16.60
   2  -4  -5  322.76   12.51
   2   4  -5  342.64   18.04
  -2   4   5  319.33   17.57
   2   4  -4   18.68   10.26
   2  -4  -4    6.68    8.81
  -2   4   4    3.00   10.04
  -2   4   4    7.70    4.58
   2   4  -4    8.51    4.96
  -2   4   4   11.06    4.79
   2   4  -4   10.31    5.18
   2  -4  -4    5.12    4.39
  -2   4   4    4.77    8.80
   2   4  -3  103.35   11.75
   2  -4  -3   99.96   10.37
  -2   4   3   88.38   11.60
   2   4  -3   85.91    6.35
  -2   4   3   77.45    6.03
  -2   4   3   88.02    6.27
   2   4  -3   82.50    6.54
   2  -4  -3   85.33    5.84
  -2   4   3   96.76   10.87
  -2  -4   2   79.19    9.41
   2   4  -2   76.74   11.24
   2  -4  -2   81.33    9.95
  -2   4   2   78.19   11.26
   2   4  -2  102.09    6.39
  -2   4   2   86.66    6.14
   2   4  -2   93.02    6.52
  -2   4   2   91.69    6.30
   2  -4  -2   84.09    5.76
  -2  -4   2   79.88    5.48
  -2   4   2   83.02   10.56
   2   4  -1   73.51   11.32
  -2  -4   1   72.79    9.32
   2  -4  -1   76.79    9.76
  -2   4   1   78.28   11.30
  -2   4   1   77.07    5.91
   2   4  -1   77.13    6.03
   2   4  -1   78.03    6.24
  -2   4   1   74.86    6.13
   2  -4  -1   75.78    5.31
  -2  -4   1   78.24    5.30
  -2   4   1   70.93   10.35
   2  -4   0  173.18   12.33
   2   4   0  196.14   14.03
  -2  -4   0  174.27   12.41
  -2   4   0  184.73    8.88
   2   4   0  198.23    9.04
  -2   4   0  192.74   13.98
  -2   4   0  177.09    9.06
   2   4   0  182.48    9.03
  -2  -4   0  177.78    8.42
   2  -4   0  182.08    8.37
  -2   4   0  192.54   13.31
   2   4   1   73.02   10.99
   2  -4   1   50.64    8.91
  -2  -4  -1   53.29    8.95
  -2   4  -1   47.32    5.42
   2   4   1   56.29    5.44
  -2   4  -1   60.15    5.79
   2   4   1   49.81    5.54
  -2   4  -1   57.50   10.19
   2  -4   1   53.59    4.81
  -2  -4  -1   53.23    5.01
   2  -4   1   44.75    8.19
  -2   4  -1   58.83   10.66
   2   4   2  200.13   14.45
   2  -4   2  193.81   12.74
  -2  -4  -2  191.40   13.23
  -2   4  -2  217.39   14.73
   2   4   2  229.31    9.84
  -2   4  -2  228.10    9.85
  -2   4  -2  222.22    9.89
   2   4   2  209.38    9.76
   2  -4   2  178.90   12.64
  -2  -4  -2  194.94    9.27
   2  -4   2  198.94    9.03
  -2   4  -2  201.98   14.08
   2   4   3  371.36   20.46
  -2  -4  -3  404.43   19.90
   2   4   3  409.19   16.35
  -2   4  -3  419.70   16.46
  -2   4  -3  424.19   20.69
   2   4   3  398.39   16.31
  -2   4  -3  403.06   16.32
   2  -4   3  393.18   19.51
  -2  -4  -3  417.92   16.09
  -2   4  -3  429.70   20.45
  -2  -4  -4    9.00    8.92
   2   4   4    8.96   10.03
  -2   4  -4    0.25    4.89
   2   4   4    0.91    4.80
   2   4   4   -3.23    5.00
  -2   4  -4   -1.01    5.19
  -2   4  -4   -2.02    9.20
   2  -4   4    2.44    7.53
  -2  -4  -4    2.50    4.51
  -2   4  -4    0.83   10.29
  -2  -4  -5   89.08   10.86
   2   4   5   69.62   11.70
   2   4   5   85.34    6.42
  -2   4  -5   84.42    6.62
  -2   4  -5   93.03   12.00
   2   4   5   86.57    6.60
  -2   4  -5   82.18    6.44
   2  -4   5   81.58    9.71
  -2  -4  -5   87.15    6.09
  -2   4  -5   78.17   10.56
   2  -4   5   67.85    9.99
   2   4   6  468.47   21.95
  -2  -4  -6  462.10   21.42
   2   4   6  403.84   17.01
  -2   4  -6  433.33   16.99
   2  -4   6  414.58   16.91
  -2   4  -6  468.62   21.94
   2   4   6  416.47   17.11
  -2  -4  -6  435.75   16.96
   2  -4   6  442.04   21.04
  -2   4  -6  427.08   20.57
   2  -4   6  405.19   21.18
   2  -4   7   14.39    8.47
   2  -4   7   11.47    4.49
   2   4   7   17.83    5.18
  -2   4  -7   19.87   10.61
   2   4   7   11.86    5.44
  -2  -4  -7    6.79    4.87
   2  -4   7   10.95    8.11
   2   4   7   11.91   10.74
  -2  -4  -7   16.51    9.85
  -2  -4  -8  307.05   17.51
   2   4   8  295.69   17.85
   2   4   8  276.66   12.58
   2   4   8  291.09   12.80
   2  -4   8  290.19   12.40
   2  -4   8  284.87   16.72
  -2  -4  -8  302.30   12.56
   2  -4   8  319.13   17.39
   2   4   9   74.49    6.29
   2  -4   9   73.96    5.66
   2   4   9   77.24    6.60
   2  -4   9   73.78    9.97
  -2  -4  -9   72.59    6.21
   2  -4   9   63.47   10.17
   2   4  10  138.71    7.86
   2  -4  10  131.30    7.26
  -2  -4 -10  129.99   12.59
   2   4  10  130.40    8.00
  -2  -4 -10  120.53    7.64
   2   4  10  130.85   13.37
   2   4  11    9.98    8.98
   2   4  11   -1.48    8.35
   2  -4  11    3.97    4.43
   2   4  11    2.48    5.64
  -2  -4 -11    1.05    5.03
  -2  -4 -11   -2.89    9.39
   2   4  12  219.78   14.79
   2  -4  12  221.80   14.98
   2  -4  12  233.23   10.47
   2   4  12  219.16   14.84
   2   4  12  243.36   14.87
   2  -4  12  234.03   14.76
  -2  -4 -12  233.51   15.36
   2   4  13  796.18   34.27
   2  -4  13  860.74   34.82
   2   4  13  815.15   34.22
   2   4  13  806.53   34.50
   2  -4  13  785.64   34.32
  -2  -4 -13  807.43   30.37
  -2  -4 -13  828.37   34.56
  -2  -4 -14  360.77   19.27
   2   4  14  376.21   14.81
   2   4  14  331.59   14.56
   2  -4  14  348.37   14.32
   2   4  14  354.53   18.66
   2   4  14  375.05   18.75
  -2  -4 -14  353.97   14.64
   2  -4  14  360.22   18.83
   2   4  14  350.87   18.36
   2  -4  14  367.74   19.04
  -2  -4 -15  121.62   12.05
   2   4  15  115.18    6.85
   2   4  15   97.91    6.67
   2  -4  15  102.99    6.57
   2  -4  15  109.77    6.35
   2   4  15  115.27   10.90
   2   4  15  117.98   10.74
   2  -4  15  113.61   10.90
  -2  -4 -15  113.59    7.13
   2   4  15   99.17   10.10
   2  -4  15  145.68   11.39
  -2  -4 -16   -0.39    9.35
   2   4  16   -1.71    4.31
   2   4  16    0.50    3.94
   2  -4  16   -2.05    4.02
   2  -4  16    3.89    3.82
   2   4  16    9.24    7.76
   2   4  16   16.86    7.78
   2  -4  16    6.44    7.88
  -2  -4 -16    2.64    4.83
   2  -4  16   -3.22    7.77
  -2  -4 -17   50.37    9.33
   2   4  17   41.14    8.25
   2  -4  17   54.81    4.67
   2   4  17   47.64    4.96
   2  -4  17   62.92    4.73
   2   4  17   44.31    4.63
   2   4  17   51.21    8.28
  -2  -4 -17   44.15    5.13
   2  -4  17   53.33    8.52
   2  -4  17   53.80    8.70
   2  -4  18    2.57    3.55
   2   4  18    3.40    3.77
   2  -4  18    1.85    3.36
   2   4  18    5.04    3.32
   2   4  18    2.33    6.75
  -2  -4 -18    3.59    3.87
   2  -4  18   -1.03    6.94
   2  -4  18   13.35    6.99
   2  -4  19   80.47    8.10
   2  -4  19   72.65    4.60
   2   4  19   61.14    4.49
   2  -4  19   92.75    4.69
   2  -4  20    3.57    3.06
  -2   6   7    9.53    4.22
  -2   6   6  141.22    7.30
  -2   6   5   53.86    5.21
   2  -6  -4   87.19    9.08
   2   6  -4   87.87    5.77
  -2   6   4  101.57    6.21
   2  -6  -3  105.48    9.82
  -2   6   3  124.12    6.93
   2   6  -3  123.13    6.76
   2   6  -2  449.95   17.51
  -2   6   2  458.28   17.66
   2  -6  -2  429.50   20.36
  -2   6   2  475.76   20.74
   2   6  -1   12.20    4.66
  -2   6   1   14.26    4.82
   2  -6  -1   14.64    7.66
  -2   6   1   14.93    8.59
   2   6   0    2.36    4.55
  -2   6   0    1.28    4.69
   2   6   1   49.89    5.19
  -2   6  -1   54.71    5.20
  -2   6  -2  106.09    6.43
   2   6   2  104.10    6.45
   2  -6   2  114.08    9.44
   2   6   3    8.43    4.43
  -2   6  -3   10.04    4.32
   2   6   4  279.02   11.62
   2   6   5   17.03    4.38
   2   6   6   66.83    5.03
  -3   1  27  142.60    7.10
  -3   1  26   79.74    9.06
  -3   1  26   77.18    5.46
  -3   1  26   73.64    5.49
  -3   1  26   60.11    8.63
  -3   1  25   49.15    5.45
  -3   1  25   67.55    9.48
  -3   1  25   54.23    5.25
  -3   1  25   61.51    8.75
  -3   1  25   71.90    9.73
  -3   1  25   56.15    8.56
  -3   1  24   33.63    5.16
  -3   1  24   23.10    4.37
  -3   1  24   44.69    5.12
  -3  -1  24   26.68    5.03
  -3   1  24   44.08    8.74
  -3   1  24   44.01    9.41
  -3   1  24   32.56    8.59
  -3   1  24   40.27    8.62
  -3   1  23    2.46    8.13
  -3   1  23   15.51    4.45
  -3   1  23   16.42    9.01
  -3   1  23   11.69    7.82
  -3   1  23   30.27    8.49
  -3  -1  22   20.49    5.90
  -3   1  22   24.35    8.63
  -3   1  22   18.58    5.73
  -3  -1  22   20.92    5.04
  -3   1  22   21.13    4.52
  -3   1  22   24.19    5.07
  -3  -1  22   17.69    5.12
  -3   1  22   19.61    4.98
  -3   1  22   28.37    8.66
  -3  -1  22   27.03    5.25
  -3   1  22   23.92    4.42
  -3   1  22   23.94    8.43
  -3   1  22   17.79    9.75
  -3   1  21  417.77   17.96
  -3  -1  21  484.81   18.33
  -3   1  21  489.15   18.30
  -3  -1  21  424.03   17.95
  -3  -1  21  446.91   18.00
  -3   1  21  467.76   18.00
  -3  -1  21  450.38   18.02
  -3   1  21  441.15   17.68
  -3   1  21  462.60   17.75
  -3   1  21  436.71   22.00
  -3   1  21  456.14   22.17
  -3  -1  21  460.82   22.79
  -3   1  21  465.66   18.08
  -3  -1  21  471.80   18.11
  -3   1  20  209.99   13.37
  -3   1  20  183.85   12.61
  -3   1  20  219.77    9.45
  -3  -1  20  219.07    9.49
  -3   1  20  164.03    8.87
  -3  -1  20  169.31    8.92
  -3  -1  20  189.66    9.42
  -3   1  20  197.45    9.26
  -3  -1  20  188.53    9.00
  -3   1  20  202.58    9.19
  -3  -1  20  187.02    9.08
  -3   1  20  191.98   13.51
  -3   1  20  196.58    8.84
  -3  -1  20  185.01    9.22
  -3   1  20  198.26    8.97
  -3  -1  20  180.67    9.03
  -3  -1  20  208.44   13.91
  -3   1  20  202.30   13.68
  -3  -1  20  209.62   13.95
  -3   1  20  212.46   13.58
  -3   1  19  172.43   11.91
  -3   1  19  181.11   12.47
  -3  -1  19  180.72    8.76
  -3   1  19  162.88    8.58
  -3  -1  19  180.79    8.69
  -3  -1  19  181.85    8.39
  -3   1  19  202.15    8.81
  -3  -1  19  188.57    8.79
  -3   1  19  176.53    8.48
  -3   1  19  193.76    8.68
  -3  -1  19  186.76    8.48
  -3  -1  19  171.36    8.61
  -3  -1  19  193.04    8.62
  -3  -1  19  195.02    8.68
  -3   1  19  183.80   12.52
  -3   1  19  171.68    8.37
  -3  -1  19  169.87    8.47
  -3   1  19  172.84    8.17
  -3  -1  19  176.87    8.58
  -3  -1  19  196.53   12.83
  -3  -1  19  180.46   12.87
  -3   1  19  191.21   12.66
  -3   1  19  180.53   12.50
  -3  -1  19  165.99   12.92
  -3  -1  19  172.94   12.20
  -3   1  18   60.01    8.47
  -3   1  18   74.32    9.08
  -3   1  18   74.74    5.65
  -3  -1  18   79.38    5.73
  -3  -1  18   84.58    5.50
  -3  -1  18   84.20    5.23
  -3  -1  18   88.83    5.61
  -3   1  18   83.85    5.31
  -3   1  18   90.68    5.41
  -3  -1  18   83.89    5.54
  -3   1  18   77.87    5.36
  -3   1  18   82.09    5.03
  -3  -1  18   93.31    5.58
  -3  -1  18   91.35    5.53
  -3  -1  18   82.50    5.22
  -3   1  18   81.35    9.14
  -3   1  18   81.42    9.07
  -3  -1  18   72.84    9.41
  -3  -1  18   83.82    5.54
  -3  -1  18   83.54    5.28
  -3   1  18   79.38    5.04
  -3   1  18   81.85    5.29
  -3  -1  18   81.15    9.16
  -3  -1  18   98.73    9.47
  -3   1  18   70.61    8.74
  -3   1  18   90.02    9.44
  -3  -1  18   77.68    9.42
  -3  -1  18   90.88    8.75
  -3  -1  18   76.84    9.17
  -3   1  17  706.26   29.03
  -3   1  17  704.64   29.25
  -3  -1  17  697.05   26.25
  -3   1  17  692.28   29.26
  -3   1  17  693.54   26.21
  -3  -1  17  707.84   29.44
  -3  -1  17  741.67   26.50
  -3  -1  17  706.05   26.32
  -3  -1  17  744.66   26.52
  -3   1  17  739.66   26.45
  -3   1  17  691.00   26.32
  -3  -1  17  703.77   26.35
  -3  -1  17  698.03   26.36
  -3  -1  17  713.14   26.36
  -3   1  17  736.68   26.30
  -3  -1  17  704.44   26.28
  -3   1  17  739.72   26.20
  -3   1  17  707.18   29.06
  -3   1  17  700.45   29.31
  -3   1  17  661.60   28.63
  -3  -1  17  681.88   29.37
  -3  -1  17  715.59   29.71
  -3   1  17  689.31   26.11
  -3  -1  17  701.17   26.29
  -3  -1  17  721.08   26.28
  -3   1  17  709.04   26.18
  -3  -1  17  727.78   29.62
  -3  -1  17  725.86   29.71
  -3   1  17  728.21   29.77
  -3  -1  17  708.91   29.73
  -3  -1  17  723.32   29.63
  -3  -1  17  679.96   29.25
  -3   1  17  721.16   29.38
  -3  -1  17  689.16   29.90
  -3   1  16  189.67   11.20
  -3   1  16  193.68    8.37
  -3   1  16  184.85   11.16
  -3  -1  16  216.31   11.98
  -3  -1  16  191.27    8.36
  -3   1  16  199.93   11.75
  -3  -1  16  192.84    8.28
  -3   1  16  175.66    8.12
  -3  -1  16  192.51    8.14
  -3  -1  16  190.47    8.34
  -3   1  16  181.74    8.23
  -3  -1  16  193.05    8.32
  -3  -1  16  172.86    8.05
  -3   1  16  189.93    8.22
  -3  -1  16  181.23    8.25
  -3  -1  16  185.59    8.23
  -3   1  16  201.49    8.04
  -3  -1  16  186.16   11.64
  -3   1  16  184.79   10.80
  -3  -1  16  184.18   11.37
  -3   1  16  181.77   11.21
  -3   1  16  196.75   11.27
  -3   1  16  194.22    8.09
  -3  -1  16  182.36    8.12
  -3  -1  16  189.60    8.33
  -3   1  16  182.18    8.07
  -3  -1  16  202.32   11.40
  -3  -1  16  192.95   11.49
  -3   1  16  209.25   11.54
  -3  -1  16  193.60   11.13
  -3  -1  16  165.21   11.46
  -3   1  16  190.87   11.41
  -3  -1  16  191.63   12.26
  -3  -1  16  185.07   11.42
  -3   1  15   20.96    6.21
  -3   1  15   20.40    6.33
  -3   1  15   19.52    3.73
  -3  -1  15   15.07    3.84
  -3  -1  15   19.74    7.00
  -3  -1  15   15.35    6.27
  -3   1  15   23.98    7.06
  -3  -1  15   11.11    3.31
  -3   1  15    8.26    3.02
  -3   1  15   11.06    3.07
  -3  -1  15   11.54    2.81
  -3  -1  15   13.40    3.37
  -3  -1  15   11.47    2.89
  -3   1  15   13.84    2.93
  -3  -1  15   12.44    3.33
  -3   1  15   14.74    3.37
  -3  -1  15   13.88    3.14
  -3  -1  15   15.29    3.56
  -3  -1  15   18.15    6.43
  -3   1  15   14.45    5.97
  -3   1  15   14.51    6.21
  -3  -1  15   15.93    7.47
  -3   1  15   18.59    6.10
  -3  -1  15   15.96    6.69
  -3  -1  15   17.28    3.53
  -3   1  15   13.31    3.20
  -3  -1  15   14.26    3.06
  -3   1  15   12.25    3.15
  -3  -1  15   23.55    6.59
  -3  -1  15   15.24    6.07
  -3  -1  15   19.46    6.92
  -3  -1  15   17.22    6.28
  -3  -1  15   13.04    5.83
  -3   1  15   13.79    6.09
  -3   1  15   15.49    5.84
  -3   1  14    7.39    5.70
  -3  -1  14    3.95    5.55
  -3  -1  14    5.91    3.57
  -3  -1  14    4.67    6.48
  -3  -1  14    8.06    5.80
  -3   1  14   -0.81    5.69
  -3   1  14    9.73    6.68
  -3   1  14    1.63    3.45
  -3   1  14    1.58    2.62
  -3  -1  14    3.28    2.82
  -3   1  14    6.31    2.81
  -3  -1  14    5.05    2.87
  -3  -1  14    2.63    2.36
  -3  -1  14    2.28    2.84
  -3  -1  14    4.18    3.23
  -3  -1  14    4.59    2.76
  -3  -1  14    2.25    2.96
  -3   1  14    3.71    2.91
  -3  -1  14   -1.88    5.87
  -3  -1  14   -0.58    6.63
  -3   1  14    4.67    5.71
  -3   1  14    4.94    5.44
  -3   1  14    3.46    5.31
  -3  -1  14   12.54    6.02
  -3  -1  14   -0.56    5.92
  -3  -1  14    2.78    3.07
  -3   1  14    2.39    2.94
  -3  -1  14    6.54    2.70
  -3   1  14    7.97    2.93
  -3  -1  14    5.43    5.77
  -3  -1  14   -0.29    5.60
  -3   1  14    5.86    5.22
  -3   1  14    4.85    5.57
  -3  -1  14    5.96    5.74
  -3  -1  14    5.52    6.33
  -3  -1  14    5.44    5.12
  -3  -1  13  605.47   24.91
  -3  -1  13  590.93   25.07
  -3   1  13  626.00   24.97
  -3   1  13  607.45   22.91
  -3  -1  13  632.30   25.19
  -3   1  13  609.28   25.10
  -3   1  13  626.60   25.13
  -3  -1  13  627.67   22.94
  -3  -1  13  650.15   23.06
  -3  -1  13  658.31   23.00
  -3   1  13  641.15   23.02
  -3   1  13  643.85   23.01
  -3  -1  13  638.82   22.97
  -3  -1  13  649.48   23.00
  -3  -1  13  636.62   22.99
  -3   1  13  655.01   22.81
  -3  -1  13  650.22   23.02
  -3  -1  13  608.89   22.87
  -3  -1  13  642.64   25.46
  -3   1  13  599.60   24.91
  -3  -1  13  606.54   25.09
  -3   1  13  599.57   24.54
  -3   1  13  616.72   24.83
  -3  -1  13  591.51   25.02
  -3  -1  13  605.54   22.94
  -3  -1  13  600.88   22.88
  -3  -1  13  608.16   25.22
  -3  -1  13  633.50   25.25
   3  -1 -13  618.44   22.69
  -3   1  13  634.93   25.25
  -3  -1  13  632.41   25.19
  -3  -1  13  648.61   25.41
  -3   1  13  612.79   24.73
  -3  -1  13  620.10   25.47
  -3  -1  13  605.75   25.25
  -3   1  12   14.99    5.54
  -3   1  12   13.78    6.14
  -3  -1  12   12.83    5.79
  -3  -1  12   20.78    6.36
  -3   1  12   18.07    5.22
  -3  -1  12   12.03    5.82
  -3  -1  12   13.90    5.15
  -3  -1  12   20.75    5.96
  -3   1  12    8.31    2.44
  -3   1  12    9.66    2.72
  -3  -1  12   20.37    6.02
  -3   1  12   13.52    5.08
  -3   1  12   12.66    5.35
  -3  -1  12   17.70    5.78
  -3  -1  12   20.34    6.75
  -3  -1  12   20.91    6.06
  -3   1  12   12.21    2.73
   3  -1 -12   11.93    2.74
  -3  -1  12   15.54    5.72
  -3  -1  12   22.72    5.57
  -3   1  12   16.81    5.56
  -3  -1  12   15.14    5.31
  -3   1  11   96.99    7.04
  -3  -1  11   86.94    7.15
  -3  -1  11   84.56    6.80
  -3   1  11   90.54    7.38
  -3  -1  11   89.07    4.53
  -3  -1  11   93.81    7.44
  -3   1  11   91.89    4.48
  -3   1  11   83.49    6.78
  -3  -1  11   75.15    4.32
  -3   1  11   80.87    4.15
  -3  -1  11   85.54    4.23
  -3  -1  11   73.39    4.05
  -3  -1  11   82.63    4.30
  -3  -1  11   81.57    4.30
  -3   1  11   81.39    4.00
  -3  -1  11   75.03    4.16
  -3   1  11   88.39    4.17
  -3  -1  11   81.21    7.18
  -3  -1  11   85.67    7.11
  -3  -1  11   93.01    7.22
  -3   1  11   83.36    6.67
  -3  -1  11   78.40    4.22
  -3   1  11   82.01    4.18
  -3  -1  11   79.52    4.08
  -3   1  11   74.27    4.07
  -3  -1  11   87.74    6.75
  -3  -1  11   72.53    7.08
   3  -1 -11   81.40    4.18
  -3   1  11   93.52    6.68
  -3   1  11   87.19    6.46
  -3  -1  11   83.72    7.21
  -3  -1  11   82.33    6.81
  -3  -1  11   79.15    7.18
  -3  -1  11   88.50    7.91
   3  -1 -10   11.86    5.34
  -3  -1  10   18.20    5.20
  -3   1  10   18.81    3.03
  -3   1  10   17.32    4.07
  -3  -1  10   16.19    2.97
  -3   1  10   13.37    5.22
  -3  -1  10   13.01    5.55
  -3  -1  10   13.30    2.58
  -3  -1  10   13.58    2.51
  -3   1  10   15.67    2.05
  -3  -1  10   13.98    2.49
  -3   1  10   14.24    2.27
  -3  -1  10   16.44    2.57
  -3  -1  10   15.97    2.60
  -3   1  10   16.03    2.46
  -3  -1  10   14.32    2.34
  -3   1  10   14.50    5.00
  -3  -1  10   17.30    5.42
  -3   1  10   13.80    4.84
  -3  -1  10   17.66    5.57
  -3   1  10   14.43    2.45
  -3   1  10   17.17    2.45
  -3  -1  10   16.51    2.67
  -3  -1  10   13.87    2.45
   3  -1 -10   14.91    2.64
  -3   1  10    9.68    4.60
   3   1  -9 3256.32  128.34
   3  -1  -9 3704.27  129.34
  -3  -1   9 3735.11  129.45
  -3   1   9 3792.48  129.46
  -3   1   9 3605.19  128.73
  -3   1   9 3739.61  128.32
  -3  -1   9 3663.88  128.32
  -3   1   9 3608.90  128.18
  -3  -1   9 3768.81  128.42
  -3  -1   9 3439.40  128.43
  -3  -1   9 3557.67  128.33
  -3   1   9 3799.03  128.33
  -3  -1   9 3577.48  128.36
  -3  -1   9 3704.81  128.41
  -3  -1   9 3635.05  128.39
  -3   1   9 3667.18  128.29
  -3   1   9 3655.13  129.35
  -3  -1   9 3636.26  129.58
  -3   1   9 3782.54  129.32
  -3   1   9 3610.58  128.26
  -3  -1   9 3538.44  128.35
  -3   1   9 3621.55  128.23
  -3  -1   9 3685.99  128.35
  -3  -1   9 3705.03  129.70
  -3  -1   9 3598.26  129.63
   3  -1  -9 3699.87  128.29
  -3   1   9 3790.80  129.27
  -3  -1   9 3609.75  129.62
  -3  -1   9 3823.96  129.84
  -3  -1   9 3720.51  129.78
  -3  -1   9 3685.66  129.77
  -3   1   8   15.62    4.53
   3  -1  -8   18.10    4.95
  -3  -1   8   14.76    4.56
   3   1  -8   15.81    3.65
  -3  -1   8   19.02    5.00
  -3   1   8   17.21    4.43
  -3   1   8   15.69    2.61
  -3  -1   8   17.76    2.60
  -3  -1   8   20.43    4.98
  -3   1   8   11.09    4.85
  -3  -1   8   12.82    2.17
  -3  -1   8   12.81    2.25
  -3   1   8   12.18    2.04
  -3   1   8   11.82    2.06
  -3  -1   8   15.01    2.08
  -3  -1   8   10.30    2.19
  -3  -1   8   12.86    2.35
  -3  -1   8   11.61    2.34
  -3  -1   8   19.75    5.28
  -3   1   8   14.54    4.28
  -3  -1   8   15.13    4.86
  -3  -1   8   17.62    4.81
  -3  -1   8   13.39    4.74
  -3   1   8   14.29    2.08
  -3  -1   8   14.15    2.33
   3   1  -8   15.49    1.80
  -3   1   8   13.50    2.47
  -3  -1   8   10.98    2.12
   3  -1  -8   16.90    2.41
  -3  -1   8   19.02    4.61
  -3  -1   8   15.84    4.44
   3  -1  -8   14.19    2.42
  -3  -1   8   18.58    4.38
  -3  -1   8    9.46    4.70
  -3   1   8   12.60    4.00
  -3   1   8   10.81    4.39
  -3  -1   8   18.98    4.73
   3   1  -7  147.45    7.36
  -3   1   7  154.63    8.21
   3  -1  -7  149.22    8.21
  -3  -1   7  153.36    7.98
  -3  -1   7  147.48    8.05
  -3  -1   7  153.39    6.49
  -3   1   7  136.33    7.98
  -3   1   7  147.41    6.46
  -3   1   7  185.49    6.36
  -3  -1   7  183.39    6.50
  -3  -1   7  174.24    6.47
  -3   1   7  173.91    6.30
  -3  -1   7  177.55    6.36
  -3  -1   7  170.57    6.54
  -3  -1   7  169.96    6.44
  -3  -1   7  178.11    6.44
  -3  -1   7  147.23    8.10
  -3   1   7  154.21    8.04
  -3  -1   7  144.62    8.04
  -3   1   7  152.75    7.77
  -3   1   7  170.59    6.50
  -3   1   7  166.17    6.30
  -3  -1   7  163.22    6.43
  -3  -1   7  155.97    6.42
   3   1  -7  170.45    6.25
  -3  -1   7  155.96    8.16
  -3  -1   7  162.25    8.03
   3  -1  -7  158.47    6.47
  -3   1   7  148.17    7.80
  -3  -1   7  161.42    8.65
  -3   1   7  156.07    7.48
  -3  -1   7  137.80    7.83
  -3  -1   7  145.05    8.21
  -3  -1   7  160.81    8.20
  -3  -1   6 1342.32   51.88
   3   1  -6 1437.36   52.48
  -3   1   6 1458.90   52.81
   3  -1  -6 1447.82   52.87
  -3  -1   6 1479.84   52.88
  -3  -1   6 1482.76   52.75
  -3  -1   6 1445.69   51.95
  -3   1   6 1493.77   51.95
  -3   1   6 1515.56   51.95
  -3  -1   6 1502.93   52.05
  -3  -1   6 1524.17   52.05
  -3  -1   6 1494.36   52.00
  -3  -1   6 1471.46   52.05
  -3  -1   6 1555.92   51.99
  -3  -1   6 1505.75   52.01
  -3   1   6 1484.87   51.90
  -3  -1   6 1390.97   51.91
  -3   1   6 1503.40   52.72
  -3  -1   6 1478.35   52.85
  -3  -1   6 1455.95   52.87
  -3   1   6 1495.29   51.98
  -3  -1   6 1482.90   51.99
  -3  -1   6 1488.68   52.01
  -3   1   6 1540.17   51.92
  -3  -1   6 1476.74   52.87
   3  -1  -6 1491.05   52.00
  -3  -1   6 1471.41   52.89
  -3  -1   6 1438.36   51.74
   3   1  -6 1485.23   52.24
  -3   1   6 1473.05   52.73
  -3  -1   6 1455.08   52.97
  -3  -1   6 1482.45   52.99
  -3  -1   6 1502.24   53.00
  -3   1   6 1539.98   52.49
  -3  -1   6 1533.91   53.16
  -3  -1   5 5028.61  180.06
   3  -1  -5 5047.38  180.69
   3   1  -5 4917.04  180.42
  -3   1   5 5009.55  180.63
  -3   1   5 5117.22  179.91
  -3  -1   5 5118.19  179.90
  -3   1   5 5168.76  179.94
  -3  -1   5 5029.71  180.00
  -3   1   5 5116.80  179.86
  -3  -1   5 5118.23  179.96
  -3  -1   5 5330.54  179.95
  -3  -1   5 5086.27  179.96
  -3  -1   5 5137.07  180.58
  -3  -1   5 5136.75  180.62
  -3   1   5 5097.41  179.96
  -3  -1   5 5246.89  179.94
  -3  -1   5 5097.41  179.96
   3  -1  -5 5019.32  179.96
  -3  -1   5 5073.39  179.85
  -3  -1   5 5083.95  180.63
  -3  -1   5 4980.68  180.62
   3   1  -5 4974.91  180.25
  -3  -1   5 5089.63  180.81
  -3   1   5 5025.13  180.58
  -3  -1   5 5072.15  180.74
   3   1  -4 3077.68  110.69
   3  -1  -4 3129.90  110.85
  -3   1   4 3102.84  110.83
  -3   1   4 3083.77  110.12
  -3  -1   4 3241.90  110.09
  -3  -1   4 3217.93  110.10
  -3   1   4 3045.92  110.00
  -3  -1   4 3191.63  110.68
  -3  -1   4 3176.05  110.62
  -3  -1   4 3170.76  110.09
  -3   1   4 3089.50  110.14
  -3  -1   4 3168.38  110.12
  -3  -1   4 3060.65  110.05
   3  -1  -4 3114.16  110.14
  -3  -1   4 3028.71  110.65
  -3   1   4 3079.40  110.75
  -3  -1   4 3196.00  110.70
   3   1  -4 3123.18  110.52
   3  -1  -3   83.12    5.36
   3   1  -3   85.01    5.76
  -3   1   3   98.77    5.97
  -3   1   3   74.22    3.54
  -3  -1   3   70.96    3.22
  -3  -1   3   86.93    4.59
  -3  -1   3   82.62    4.43
  -3   1   3   80.39    3.76
  -3  -1   3   78.97    4.58
  -3   1   3   83.38    5.46
  -3  -1   3   83.89    4.54
   3  -1  -3   81.42    3.65
  -3  -1   3   81.92    3.49
   3   1  -3   85.00    5.28
   3   1  -2   22.22    4.75
  -3   1   2   23.30    4.78
   3  -1  -2   22.05    4.15
  -3   1   2   29.86    2.25
  -3  -1   2   28.45    1.52
  -3  -1   2   21.80    2.95
  -3  -1   2   21.84    2.69
  -3   1   2   28.57    2.49
  -3  -1   2   21.34    2.95
  -3  -1   2   24.62    3.13
   3  -1  -2   25.24    2.31
  -3  -1   2   25.14    2.31
   3   1  -2   23.80    4.38
  -3   1   2   21.82    4.47
  -3   1   1 3268.91  119.65
  -3   1   1 3433.84  119.07
  -3  -1   1 3367.18  118.93
  -3  -1   1 3281.31  119.08
  -3  -1   1 3360.54  119.13
  -3   1   1 3462.67  119.08
  -3  -1   1 3269.76  119.22
   3  -1  -1 3340.36  119.05
  -3   1   1 3328.44  119.67
  -3  -1   1 3512.29  119.07
  -3   1   1 3453.92  119.72
   3  -1  -1 3335.68  119.63
   3   1  -1 3375.23  119.72
   3  -1   0  726.39   25.84
  -3  -1   0  737.49   26.09
   3   1   0  738.56   26.08
  -3   1   0  726.31   25.99
   3  -1   0  696.01   24.94
  -3   1   0  705.55   25.11
  -3   1   0  722.47   25.13
   3  -1   0  720.93   25.09
  -3   1   0  719.25   25.97
  -3  -1   0  745.59   25.15
   3  -1   0  640.34   25.12
   3   1   1    9.75    4.72
   3  -1   1    7.65    3.96
  -3  -1  -1   11.58    4.81
  -3   1  -1    8.23    4.59
  -3   1  -1    6.82    2.02
   3  -1   1    5.73    1.28
   3  -1   1    6.11    1.40
   3  -1   1    6.57    1.22
  -3   1  -1    5.70    4.73
   3  -1   1    9.38    2.71
  -3   1  -1    5.40    2.18
   3  -1   1    8.83    2.01
  -3  -1  -1   10.02    2.43
   3  -1   1    5.04    2.87
  -3  -1  -2  495.22   18.84
   3  -1   2  491.24   18.35
   3   1   2  494.60   18.72
  -3   1  -2  482.26   18.53
   3  -1   2  531.92   17.48
  -3   1  -2  524.82   17.55
   3  -1   2  487.16   17.44
   3  -1   2  480.43   17.47
  -3   1  -2  482.41   18.51
   3  -1   2  507.48   17.53
  -3   1  -2  503.28   17.56
   3   1   2  405.17   17.49
  -3  -1  -2  514.93   17.66
   3  -1   2  488.80   18.13
   3  -1   2  449.85   18.00
   3   1   3   54.48    5.58
  -3  -1  -3   55.71    5.75
  -3   1  -3   55.70    5.34
   3  -1   3   56.15    4.29
   3  -1   3   60.94    2.73
  -3   1  -3   64.17    2.90
   3  -1   3   52.68    2.71
   3  -1   3   52.34    2.69
   3  -1   3   52.67    4.61
  -3   1  -3   57.48    5.39
   3  -1   3   57.08    2.90
   3   1   3   56.12    3.12
  -3  -1  -3   59.99    3.35
   3  -1   3   57.92    4.49
   3   1   4  135.00    7.45
  -3  -1  -4  135.22    7.74
   3   1   4  135.91    6.09
  -3   1  -4  145.20    7.18
   3  -1   4  135.77    6.12
   3  -1   4  127.83    5.20
  -3   1  -4  136.94    5.27
   3  -1   4  133.93    5.29
   3  -1   4  142.28    5.34
   3  -1   4  123.11    5.26
  -3   1  -4  142.05    7.37
   3  -1   4  139.26    6.93
   3  -1   4  135.83    5.13
   3   1   4  146.30    5.82
  -3  -1  -4  140.16    5.63
   3  -1   4  146.49    6.98
   3  -1   4  135.71    6.82
   3  -1   4  132.85    6.96
  -3  -1  -5  442.17   17.06
   3   1   5  435.95   16.85
   3   1   5  429.95   16.11
   3  -1   5  435.95   15.81
  -3   1  -5  458.13   16.63
   3  -1   5  434.48   15.54
  -3   1  -5  410.24   15.39
   3  -1   5  438.61   15.51
   3  -1   5  410.68   15.46
   3  -1   5  426.35   15.52
   3  -1   5  432.42   15.50
   3   1   5  433.36   15.28
  -3   1  -5  455.92   16.60
   3  -1   5  441.60   16.86
   3   1   5  434.30   15.57
   3  -1   5  420.86   15.28
   3   1   5  406.80   15.37
  -3  -1  -5  441.77   15.63
   3  -1   5  448.29   17.07
   3   1   5  458.19   16.01
   3  -1   5  464.34   17.15
   3  -1   5  441.23   16.79
   3  -1   5  464.70   16.86
   3  -1   5  449.48   16.80
   3   1   6  446.72   17.48
  -3  -1  -6  443.06   17.76
   3   1   6  454.64   16.96
   3  -1   6  417.41   16.35
  -3   1  -6  446.44   17.25
   3  -1   6  470.43   16.24
   3  -1   6  461.77   16.27
   3  -1   6  471.03   16.23
  -3   1  -6  438.42   16.06
   3  -1   6  459.99   16.23
   3  -1   6  457.11   16.31
   3   1   6  453.43   16.00
   3  -1   6  471.45   16.27
  -3   1  -6  450.22   17.25
   3  -1   6  433.82   17.63
   3   1   6  428.87   16.07
   3   1   6  445.63   16.23
   3  -1   6  425.73   15.91
   3   1   6  458.55   16.22
   3  -1   6  456.73   16.32
   3  -1   6  454.02   17.95
   3   1   6  464.08   16.86
   3  -1   6  450.10   17.81
  -3  -1  -6  447.37   16.30
   3  -1   6  437.25   17.61
   3  -1   6  473.17   17.73
   3  -1   6  481.52   17.70
   3   1   7    4.73    5.14
   3   1   7    0.20    3.78
  -3   1  -7    1.73    4.79
   3  -1   7    2.20    2.04
   3  -1   7    0.65    2.07
   3  -1   7   -1.44    1.97
   3   1   7    1.35    1.50
   3  -1   7    0.89    2.32
   3  -1   7    1.50    2.20
   3  -1   7    0.68    2.07
  -3   1  -7   -3.31    5.09
   3  -1   7   -3.51    5.30
   3  -1   7    1.06    2.62
   3   1   7    1.09    1.84
   3   1   7    1.07    2.41
   3   1   7    2.55    2.32
   3   1   7   -3.66    3.65
  -3  -1  -7   -1.51    2.73
   3  -1   7   -0.16    4.75
   3   1   7    0.88    3.93
   3  -1   7   -0.31    5.04
   3  -1   7    0.60    4.58
  -3   1  -8  837.34   33.29
   3   1   8  886.30   33.27
   3   1   8  912.14   33.15
  -3   1  -8  864.03   33.04
   3  -1   8  904.44   33.99
   3   1   8  920.15   33.90
   3  -1   8  959.17   32.30
   3  -1   8  899.18   32.29
   3  -1   8  964.92   32.28
   3  -1   8  826.73   32.22
   3   1   8  903.59   32.04
   3  -1   8  938.58   32.33
   3  -1   8  903.45   32.30
   3  -1   8  864.42   33.85
  -3   1  -8  873.91   32.97
   3  -1   8  948.11   32.38
   3   1   8  869.73   32.10
   3   1   8  906.87   32.23
   3   1   8  885.98   32.12
  -3  -1  -8  909.65   32.25
   3   1   8  915.48   33.09
   3   1   8  913.32   33.75
   3  -1   8  903.66   33.85
   3  -1   8  861.65   33.76
   3   1   9 2353.23   85.96
   3   1   9 2363.21   86.58
   3  -1   9 2405.91   86.79
   3   1   9 2410.89   86.73
   3  -1   9 2380.03   85.20
   3  -1   9 2434.70   85.19
   3  -1   9 2544.50   85.18
   3   1   9 2402.84   84.95
   3  -1   9 2458.99   85.21
   3  -1   9 2484.06   85.19
   3  -1   9 2408.71   85.18
   3   1   9 2392.93   85.10
   3   1   9 2294.74   84.98
   3  -1   9 2409.23   86.93
   3  -1   9 2379.09   86.81
   3  -1   9 2428.19   86.96
   3  -1   9 2411.76   87.15
  -3  -1  -9 2354.08   85.09
   3   1   9 2412.18   86.04
   3  -1   9 2407.45   86.88
   3   1   9 2350.43   86.88
   3   1  10  135.73    8.64
   3   1  10  123.10    9.14
   3  -1  10  144.35    9.27
   3  -1  10  167.33    6.32
   3   1  10  162.62    6.28
   3  -1  10  159.80    6.25
   3   1  10  145.53    8.93
   3  -1  10  156.04    8.99
   3   1  10  137.12    5.91
   3  -1  10  141.06    6.47
   3   1  10  120.57    7.74
   3  -1  10  141.06    9.18
   3  -1  10  145.00    8.90
  -3  -1 -10  142.81    6.34
   3  -1  10  135.54    9.07
   3  -1  10  143.85    8.90
   3  -1  10  130.75    8.43
   3   1  10  147.87    8.56
   3   1  10  134.42    9.04
   3   1  11  209.36   10.40
   3  -1  11  217.45    9.16
   3   1  11  220.23    9.16
   3  -1  11  236.06   12.04
   3   1  11  228.09   11.83
   3   1  11  242.65   11.50
   3  -1  11  235.56    8.96
   3  -1  11  236.42    9.17
   3   1  11  239.97    9.24
   3  -1  11  217.96    8.95
   3  -1  11  225.64    9.04
   3  -1  11  211.49   11.50
   3   1  11  233.98   11.59
   3   1  11  205.75    8.60
   3  -1  11  232.65    9.17
   3  -1  11  234.53   12.07
  -3  -1 -11  229.78    8.98
   3  -1  11  236.08   11.79
   3  -1  11  220.72   11.31
   3  -1  11  235.59   11.57
   3  -1  11  223.83   11.87
   3   1  11  217.65   11.75
   3   1  11  219.74   11.37
   3   1  12   28.80    6.79
   3   1  12   20.79    5.92
   3   1  12   26.82    3.69
   3  -1  12   26.01    3.81
   3  -1  12   18.86    6.94
   3  -1  12   15.82    2.88
   3   1  12   16.92    3.15
   3  -1  12   16.42    2.77
   3   1  12   23.66    3.05
   3  -1  12   15.75    2.93
   3  -1  12   22.93    3.41
   3  -1  12   16.30    3.03
   3  -1  12   16.76    3.00
   3   1  12   27.35    3.51
   3   1  12   27.65    5.97
   3  -1  12   23.40    5.89
   3  -1  12   28.12    3.61
   3   1  12   25.22    3.34
   3  -1  12   23.91    6.75
   3  -1  12   20.77    6.09
   3  -1  12   26.97    6.03
   3   1  12   16.85    5.60
   3   1  12   23.44    6.53
   3  -1  12   19.26    6.41
   3  -1  12   18.71    5.40
   3  -1  13 1669.89   62.06
   3  -1  13 1703.90   64.64
   3   1  13 1638.77   64.15
   3   1  13 1628.05   64.45
   3   1  13 1640.08   62.04
   3   1  13 1851.83   62.34
   3  -1  13 1806.50   62.16
   3   1  13 1859.69   62.20
   3  -1  13 1833.95   62.15
   3  -1  13 1786.98   62.18
   3  -1  13 1727.79   62.12
   3  -1  13 1714.43   62.07
   3  -1  13 1742.43   62.17
   3   1  13 1734.26   62.21
   3  -1  13 1633.23   64.46
   3   1  13 1689.28   64.58
   3  -1  13 1758.39   62.21
   3   1  13 1680.95   62.03
   3  -1  13 1795.33   64.83
   3  -1  13 1746.94   65.11
   3  -1  13 1668.72   64.80
   3   1  13 1693.82   64.57
   3   1  13 1661.09   64.68
   3  -1  13 1696.75   64.30
   3  -1  14  387.88   15.98
   3  -1  14  373.33   18.97
   3   1  14  385.46   15.94
   3   1  14  405.41   18.56
   3   1  14  378.51   19.10
   3  -1  14  440.37   15.95
   3   1  14  457.49   16.06
   3   1  14  438.84   16.10
   3  -1  14  441.79   15.97
   3  -1  14  450.26   16.01
   3   1  14  429.34   16.14
   3  -1  14  387.80   15.90
   3  -1  14  427.16   16.07
   3  -1  14  409.91   15.85
   3  -1  14  406.84   19.00
   3   1  14  381.04   18.67
   3   1  14  411.81   15.89
   3  -1  14  393.03   15.99
   3  -1  14  443.41   19.67
   3  -1  14  409.44   19.09
   3  -1  14  386.52   19.28
   3   1  14  410.02   18.92
   3  -1  14  419.13   18.80
   3   1  14  381.05   19.05
   3  -1  15   55.63    5.01
   3   1  15   56.13    5.08
   3   1  15   47.42    8.16
   3  -1  15   59.64    8.91
   3   1  15   50.04    8.79
   3  -1  15   50.65    4.24
   3   1  15   48.92    4.27
   3  -1  15   50.51    4.27
   3  -1  15   52.00    4.49
   3   1  15   55.39    4.46
   3  -1  15   60.93    4.36
   3   1  15   55.09    4.90
   3  -1  15   58.89    4.80
   3  -1  15   55.38    8.30
   3   1  15   53.45    7.92
   3   1  15   56.56    4.62
   3  -1  15   55.81    4.99
   3  -1  15   54.70    8.81
   3  -1  15   61.47    8.33
   3  -1  15   65.22    8.81
   3   1  15   52.63    8.56
   3   1  15   60.13    7.84
   3  -1  15   57.28    7.89
   3  -1  16   33.28    4.89
   3   1  16   35.74    5.02
   3  -1  16   40.28    9.16
   3   1  16   40.67    9.31
   3   1  16   37.99    7.92
   3  -1  16   28.15    4.26
   3   1  16   30.30    4.22
   3  -1  16   34.18    4.06
   3   1  16   27.65    4.08
   3  -1  16   35.61    4.13
   3  -1  16   29.38    4.53
   3   1  16   32.08    4.62
   3  -1  16   32.15    8.01
   3   1  16   34.06    7.87
   3  -1  16   29.50    4.55
   3   1  16   35.33    4.41
   3  -1  16   43.93    8.20
   3  -1  16   38.98    8.62
   3  -1  16   41.96    8.78
   3   1  16   38.17    7.63
   3   1  16   42.49    8.34
   3   1  17  233.49   14.18
   3   1  17  241.93   10.97
   3  -1  17  252.95   11.04
   3   1  17  258.97   15.45
   3  -1  17  225.71   15.29
   3   1  17  230.47   10.72
   3  -1  17  249.06   10.76
   3   1  17  274.40   10.99
   3  -1  17  255.81   10.83
   3   1  17  249.86   11.01
   3  -1  17  255.50   10.84
   3  -1  17  236.58   10.64
   3   1  17  247.45   14.84
   3  -1  17  241.64   14.66
   3  -1  17  252.34   11.01
   3   1  17  246.78   10.74
   3  -1  17  285.55   15.82
   3  -1  17  253.89   14.74
   3   1  17  237.69   14.49
   3  -1  17  250.46   15.50
   3   1  17  281.32   15.63
   3   1  18  111.60    7.07
   3  -1  18  112.93    7.19
   3   1  18  110.06    6.61
   3   1  18  131.53    6.93
   3  -1  18  121.37    6.97
   3   1  18  109.38    6.95
   3  -1  18  108.43    6.50
   3  -1  18  124.94    6.98
   3   1  18  107.89    6.64
   3  -1  18  127.02   11.79
   3  -1  18  113.70   10.89
   3  -1  18  109.34   11.44
   3   1  18   88.86   10.25
   3   1  18  111.46   11.37
   3   1  19   37.47    5.28
   3  -1  19   35.16    5.15
   3  -1  19   34.51    4.80
   3   1  19   31.60    8.79
   3   1  19   28.41    4.87
   3  -1  19   30.23    5.30
   3   1  19   31.29    4.70
   3   1  19   39.94    4.96
   3   1  19   31.57    8.62
   3   1  19   29.71    9.59
   3   1  19   31.97    5.65
   3  -1  19   25.31    5.56
   3  -1  19   30.73    9.99
   3  -1  20   26.68    9.56
   3   1  20   20.91    8.18
   3   1  20   38.12   10.02
   3   1  20   35.81    4.85
   3   1  20   43.16    5.60
   3   1  20   32.91    9.14
   3  -1  20   34.08    9.67
   3  -1  20   32.01    9.61
   3   1  20   25.58    8.11
   3   1  20   27.50    9.86
   3  -1  21   47.49    5.64
   3   1  21   48.87    5.73
   3   1  21   34.84    4.80
   3   1  21   48.02    5.23
   3   1  21   40.53    5.33
   3  -1  21   51.65    5.35
   3   1  21   58.82    9.48
   3  -1  21   56.47    5.54
   3   1  21   46.53    5.13
   3  -1  21   58.55    9.57
   3  -1  21   57.51    9.57
   3   1  21   62.21    8.90
   3   1  21   41.82    9.51
   3   1  22  134.41    7.34
   3   1  22  145.20    7.83
   3  -1  22  142.23    7.66
   3   1  22  164.30   11.82
   3  -1  22  144.55    7.72
   3   1  22  149.27    7.41
   3   1  22  150.49    8.02
   3  -1  22  172.13    8.12
   3   1  22  135.38   11.97
   3  -1  22  141.93   12.07
   3   1  23   98.02    5.99
   3   1  23  112.19    6.49
   3  -1  23  104.46    6.33
   3   1  23  106.63   10.23
   3  -1  23  109.87    6.51
   3   1  23  105.36   10.64
   3   1  23  125.30    6.95
   3  -1  23  112.67    6.88
   3   1  24    1.65    7.19
   3   1  24   -2.31    7.17
   3   1  24   -1.03    3.81
   3  -1  24   -1.69    3.90
   3   1  25   90.81    5.18
  -3   3  24   24.30    3.94
  -3   3  24   18.76    3.21
  -3   3  24   27.70    6.26
  -3   3  23  100.99    6.14
  -3   3  23  129.34    6.97
  -3   3  23  129.79   10.27
  -3  -3  23  145.83    6.75
  -3   3  23  151.77   10.19
  -3   3  23  117.65    9.66
  -3   3  22  124.65    6.81
  -3  -3  22  133.65    6.99
  -3   3  22  130.05    7.28
  -3  -3  22  149.01    7.25
  -3   3  22  129.09   10.77
  -3   3  22  114.62   10.49
  -3   3  22  140.84   10.83
  -3   3  21    7.13    4.32
  -3  -3  21    3.74    3.93
  -3   3  21    7.38    4.04
  -3  -3  21   -1.93    4.54
  -3  -3  21    7.30    4.31
  -3   3  21   13.60    7.92
  -3   3  21    9.01    7.97
  -3  -3  21    5.62    8.09
  -3  -3  21   -2.73    8.44
  -3   3  21    1.39    7.89
  -3   3  20  370.45   16.35
  -3  -3  20  370.59   16.44
  -3   3  20  407.42   16.78
  -3  -3  20  453.70   16.58
  -3  -3  20  436.57   16.73
  -3   3  20  446.92   20.69
  -3  -3  20  463.97   21.16
  -3   3  20  418.21   20.86
  -3  -3  20  426.10   20.76
  -3   3  20  446.59   20.87
  -3   3  19   41.44    9.23
  -3   3  19   31.60    9.06
  -3  -3  19   59.73    9.74
  -3   3  19   47.84    9.23
  -3  -3  19   26.01    9.24
  -3  -3  18  257.36   11.21
  -3  -3  18  277.80   11.42
  -3   3  18  269.50   11.15
  -3   3  18  271.67   11.45
  -3  -3  18  250.81   11.26
  -3  -3  18  234.25   10.93
  -3   3  18  208.06   14.89
  -3   3  18  216.30   15.01
  -3  -3  18  202.05   14.98
  -3  -3  18  226.44   15.50
  -3   3  18  200.92   15.27
  -3  -3  18  229.67   15.32
  -3  -3  17  993.79   36.41
  -3  -3  17 1006.96   36.58
  -3  -3  17  988.37   36.68
  -3  -3  17  951.79   36.45
  -3   3  17 1016.68   36.81
  -3   3  17  962.97   36.50
  -3   3  17 1014.35   40.70
   3  -3 -17  991.40   36.29
   3  -3 -17  993.77   40.11
  -3   3  16 1020.18   37.84
  -3  -3  16 1033.92   37.57
  -3   3  16 1031.16   37.67
  -3  -3  16 1040.21   37.68
  -3  -3  16 1011.04   37.48
   3  -3 -16 1020.43   37.44
  -3  -3  16 1053.59   42.05
  -3  -3  16 1012.47   41.35
  -3  -3  16  934.52   40.88
  -3   3  16  969.02   41.73
  -3  -3  16 1036.78   42.11
   3  -3 -15  777.69   33.92
  -3   3  15  783.38   34.11
  -3   3  15  866.33   30.42
  -3  -3  15  852.22   30.26
  -3  -3  15  843.37   30.32
  -3  -3  15  821.32   30.11
  -3   3  15  829.32   34.33
  -3   3  15  753.31   29.87
   3  -3 -15  793.35   30.08
  -3  -3  15  806.45   33.83
  -3  -3  15  838.86   34.41
  -3  -3  15  731.50   33.32
  -3  -3  15  845.21   34.71
  -3   3  15  782.90   34.33
   3  -3 -14  405.21   19.92
  -3   3  14  367.58   18.74
  -3   3  14  383.75   19.76
  -3   3  14  394.21   15.79
  -3  -3  14  418.15   15.69
  -3  -3  14  408.27   15.89
  -3  -3  14  417.08   15.65
  -3   3  14  366.71   19.53
  -3   3  14  371.81   15.47
  -3  -3  14  403.10   19.81
   3  -3 -14  380.13   15.69
  -3  -3  14  408.42   19.51
  -3   3  14  394.57   19.75
  -3  -3  14  453.99   20.66
  -3  -3  14  362.39   19.18
   3  -3 -13   12.83    8.69
  -3   3  13   15.47    7.38
  -3   3  13    5.13    7.95
  -3  -3  13    3.56    3.66
  -3  -3  13    5.32    3.73
  -3  -3  13    7.75    4.05
  -3   3  13    4.59    7.23
  -3  -3  13    6.67    8.02
  -3   3  13    4.42    4.79
  -3  -3  13    1.92    7.61
   3  -3 -13    8.26    4.38
  -3  -3  13    3.43    7.50
  -3  -3  13    6.99    7.72
   3  -3 -12  925.77   36.71
  -3   3  12  893.20   36.16
  -3   3  12  910.93   33.18
  -3  -3  12  880.53   33.19
  -3  -3  12  911.85   33.40
  -3  -3  12  927.95   33.24
  -3   3  12  902.94   33.24
  -3  -3  12  899.85   36.61
   3  -3 -12  918.78   33.28
  -3  -3  12  892.29   36.04
  -3  -3  12  888.60   36.33
  -3  -3  12  952.36   37.32
   3  -3 -11  125.52   10.60
  -3   3  11  128.27   10.73
  -3   3  11  127.12    6.60
  -3  -3  11  113.76    6.16
  -3  -3  11  128.20    6.57
  -3  -3  11  131.83    6.36
  -3   3  11  138.64    6.90
  -3  -3  11  117.71    9.86
  -3  -3  11  130.60    9.61
   3  -3 -11  117.73    6.61
  -3  -3  11  118.19   10.43
  -3  -3  11  127.49   10.29
   3  -3 -10   79.47    9.26
  -3   3  10   95.01    9.82
  -3   3  10  101.05    5.58
  -3  -3  10   90.84    5.06
  -3  -3  10   90.95    5.10
  -3  -3  10   85.70    5.43
  -3  -3  10   81.33    8.93
  -3   3  10   81.95    5.70
   3  -3 -10   81.59    5.45
  -3  -3  10   94.58    8.57
  -3  -3  10   86.72    8.11
  -3  -3  10   99.18    9.23
   3  -3  -9   -1.02    7.35
  -3   3   9    9.55    8.14
  -3   3   9   11.24    8.08
   3   3  -9    5.60    8.54
  -3  -3   9    9.52    3.10
  -3   3   9    6.68    3.77
  -3  -3   9    6.65    3.18
  -3  -3   9    8.84    3.52
  -3  -3   9    5.21    6.91
  -3   3   9    8.77    4.06
  -3  -3   9    5.12    6.17
  -3  -3   9    3.40    5.82
   3  -3  -9    5.18    3.73
  -3  -3   9    4.05    6.63
  -3   3   9   -2.62    7.86
  -3   3   8  905.58   35.19
   3   3  -8  944.71   34.73
   3  -3  -8  935.18   35.25
  -3  -3   8  858.55   32.12
   3   3  -8  930.34   32.25
  -3   3   8  846.15   32.19
  -3  -3   8  879.54   32.33
  -3  -3   8  903.39   32.18
  -3   3   8  907.59   34.94
  -3   3   8  844.15   32.24
   3  -3  -8  896.28   32.26
  -3  -3   8  882.48   34.60
  -3  -3   8  878.40   35.25
  -3  -3   8  899.33   34.64
  -3   3   8  883.25   35.03
   3  -3  -7  577.03   24.17
  -3   3   7  592.70   24.47
   3   3  -7  621.03   24.25
  -3   3   7  555.17   21.30
   3   3  -7  587.45   21.34
  -3  -3   7  566.51   21.12
  -3  -3   7  573.33   21.20
  -3  -3   7  564.86   21.35
   3   3  -7  584.98   21.27
  -3   3   7  560.52   21.37
  -3  -3   7  556.54   23.57
   3  -3  -7  586.80   21.35
  -3  -3   7  551.81   23.57
   3   3  -7  613.47   23.70
  -3   3   7  547.24   24.06
  -3  -3   7  564.09   24.31
   3   3  -6    0.54    7.52
  -3   3   6    5.92    7.43
   3  -3  -6    6.27    6.62
  -3   3   6    6.95    3.57
   3   3  -6    9.31    3.74
  -3  -3   6   -0.24    6.31
  -3   3   6    7.09    3.88
   3   3  -6    5.04    3.85
  -3  -3   6    2.75    5.36
   3  -3  -6    2.88    3.50
  -3  -3   6    2.78    6.14
  -3   3   6    5.99    6.83
   3   3  -6    3.70    6.93
  -3   3   5   19.61    7.47
   3  -3  -5   24.18    7.09
   3   3  -5   21.74    7.68
  -3   3   5   30.31    3.89
   3   3  -5   36.55    4.12
  -3   3   5   35.40    4.13
   3   3  -5   30.74    4.15
   3   3  -5   36.06    7.47
  -3   3   5   24.43    6.79
  -3  -3   5   25.63    5.53
   3  -3  -5   27.56    3.72
  -3  -3   5   29.20    6.78
   3   3  -4   42.68    8.15
   3  -3  -4   47.50    7.38
  -3  -3   4   38.07    6.29
  -3   3   4   49.21    7.93
  -3   3   4   50.84    4.43
   3   3  -4   56.24    4.45
  -3   3   4   59.59    4.32
   3  -3  -4   48.99    4.10
  -3  -3   4   43.10    5.94
  -3   3   4   43.37    7.41
  -3  -3   4   41.28    6.87
   3   3  -4   48.27    7.59
   3  -3  -3  418.49   17.96
  -3   3   3  428.72   18.48
  -3  -3   3  425.73   17.40
   3   3  -3  428.67   18.56
  -3   3   3  400.57   15.51
   3   3  -3  406.14   15.50
  -3   3   3  391.71   15.40
   3  -3  -3  409.22   15.34
  -3   3   3  389.12   17.84
   3   3  -3  405.48   18.08
   3   3  -2   59.13    8.25
  -3  -3   2   57.30    7.08
   3  -3  -2   69.94    7.48
  -3   3   2   55.61    8.14
  -3   3   2   48.88    4.23
  -3   3   2   51.08    4.52
   3   3  -2   56.81    4.58
   3  -3  -2   61.79    4.15
   3   3  -2   57.28    7.91
  -3   3   2   55.48    7.51
   3  -3  -1    6.77    6.36
  -3   3   1   -2.38    7.14
   3   3  -1   11.30    7.51
  -3  -3   1    0.24    6.26
  -3   3   1    5.68    7.01
  -3   3   1    2.11    3.36
   3   3  -1    1.32    3.74
  -3   3   1   -2.58    3.68
   3  -3  -1   -0.06    3.16
  -3  -3   1    4.69    3.15
  -3   3   1    2.88    6.50
   3   3  -1    2.34    6.82
  -3   3   0  168.68   11.01
   3  -3   0  165.74   10.13
  -3  -3   0  178.07   10.44
   3   3   0  158.33   11.18
  -3   3   0  167.43   10.78
  -3   3   0  175.50    7.49
   3   3   0  175.86    7.72
  -3   3   0  164.80    7.64
  -3  -3   0  176.07    7.54
  -3  -3   0  168.99    7.36
   3  -3   0  170.62    7.30
  -3   3   0  163.21   10.66
  -3   3  -1  171.47   11.08
  -3  -3  -1  181.17   10.77
   3   3   1  185.41   11.37
   3  -3   1  180.28   10.24
  -3   3  -1  199.86   11.32
  -3   3  -1  175.57    7.68
   3   3   1  168.15    7.87
  -3   3  -1  168.31    7.79
   3  -3   1  176.58    7.45
  -3  -3  -1  182.84    7.79
  -3   3  -1  173.01   10.76
  -3  -3  -2  260.13   13.37
   3  -3   2  248.50   12.49
   3   3   2  250.02   13.59
  -3   3  -2  259.65   13.47
  -3   3  -2  260.27   10.24
   3   3   2  253.01   10.34
  -3   3  -2  248.55   10.26
  -3  -3  -2  253.96   10.30
   3  -3   2  243.70    9.90
  -3   3  -2  263.23   13.30
   3   3   3   83.99    9.09
   3  -3   3   96.87    7.87
  -3  -3  -3   88.65    8.77
  -3   3  -3   85.84    9.19
  -3   3  -3   95.83    5.40
   3   3   3   92.72    5.55
  -3   3  -3   91.23    5.42
  -3  -3  -3  100.45    5.54
  -3   3  -3   92.32    8.86
   3   3   4   50.60    8.43
   3  -3   4   42.01    6.45
  -3  -3  -4   47.61    7.84
  -3   3  -4   46.87    4.23
  -3   3  -4   51.67    8.41
   3   3   4   41.59    4.40
  -3   3  -4   43.74    4.43
   3  -3   4   46.86    6.45
  -3  -3  -4   42.79    4.44
  -3   3  -4   50.13    7.81
  -3  -3  -5  113.85    9.78
   3   3   5  101.78    9.98
  -3   3  -5  126.39    6.07
   3  -3   5  113.62    5.58
  -3   3  -5  111.62    9.79
   3   3   5  110.66    6.22
  -3   3  -5  113.71    6.12
   3  -3   5  106.93    9.02
   3  -3   5  122.69    8.51
  -3  -3  -5  114.52    6.20
  -3   3  -5  110.70    9.36
  -3  -3  -6  480.49   21.25
   3   3   6  476.15   21.17
  -3   3  -6  469.22   17.73
   3  -3   6  464.24   17.62
  -3   3  -6  471.46   20.48
   3  -3   6  468.68   20.93
   3   3   6  460.82   17.87
   3  -3   6  476.46   20.88
   3  -3   6  475.85   20.30
  -3  -3  -6  474.85   17.92
  -3   3  -6  488.50   20.97
  -3   3  -7    3.63    8.20
   3  -3   7    4.56    3.35
   3  -3   7    1.91    3.06
   3   3   7    3.32    4.03
  -3   3  -7    0.53    6.98
   3  -3   7    4.29    6.80
   3   3   7    1.34    4.07
   3  -3   7    9.43    6.62
   3  -3   7    1.46    6.38
  -3  -3  -7    6.60    4.12
   3   3   7   -0.33    8.17
  -3  -3  -7    9.54    7.47
   3  -3   8   -2.42    3.33
   3  -3   8   -0.33    3.53
   3   3   8   -0.97    4.16
   3  -3   8    5.31    6.78
   3   3   8    3.40    4.25
   3  -3   8    1.03    6.65
   3  -3   8    6.23    6.73
  -3  -3  -8    0.87    4.22
   3   3   8    7.24    8.70
  -3  -3  -8    1.92    7.63
   3  -3   9   68.94    4.65
   3  -3   9   63.75    4.94
   3   3   9   60.27    5.20
   3  -3   9   74.63    9.09
   3   3   9   74.47    5.56
   3  -3   9   68.00    8.74
  -3  -3  -9   60.53    5.35
   3  -3   9   75.25    8.81
  -3  -3  -9   70.92    9.61
   3   3   9   91.14   10.24
   3  -3  10   32.77    4.16
   3   3  10   38.39    4.70
   3  -3  10   31.07    4.05
   3  -3  10   35.84    8.31
   3   3  10   29.06    4.96
  -3  -3 -10   23.77    4.52
   3  -3  10   29.66    8.09
  -3  -3 -10   25.13    4.91
   3  -3  10   30.81    8.15
   3   3  10   21.59    9.26
  -3  -3 -10   20.14    8.94
   3   3  11  176.13   13.02
   3   3  11  194.34   12.68
   3  -3  11  189.11   13.43
   3   3  11  215.08   13.20
   3  -3  11  208.59    9.08
   3  -3  11  201.47    9.21
   3   3  11  215.76    9.54
   3  -3  11  221.60   13.95
  -3  -3 -11  208.76    9.56
  -3  -3 -11  201.24    9.53
   3  -3  11  200.78   13.22
   3   3  11  196.60   13.63
  -3  -3 -11  198.89   14.07
   3   3  12  111.84   10.66
   3  -3  12  107.92   11.04
   3   3  12  105.55   10.27
   3  -3  12  104.45    6.23
   3  -3  12  103.44    6.37
   3   3  12  114.36   10.76
   3   3  12  100.19   10.64
  -3  -3 -12  113.61    6.93
   3  -3  12  128.04   11.09
   3  -3  12  120.56   11.20
  -3  -3 -12  113.23    6.84
  -3  -3 -12  106.42   11.96
   3   3  13  272.28   16.36
   3   3  13  305.49   16.70
   3  -3  13  333.69   17.42
   3  -3  13  315.50   12.60
   3  -3  13  293.45   12.60
   3   3  13  270.40   16.60
   3   3  13  302.10   17.35
  -3  -3 -13  296.50   12.88
   3  -3  13  314.61   17.60
   3  -3  13  316.44   17.25
  -3  -3 -13  310.20   17.86
   3   3  14   87.75    6.15
   3  -3  14   68.96    5.85
   3  -3  14   82.73    5.82
   3  -3  14   96.99   11.17
   3  -3  14   87.68   11.25
  -3  -3 -14   78.62    6.47
   3   3  14   79.99    9.83
   3  -3  14   70.79   10.87
   3  -3  15   34.82    4.83
   3   3  15   40.16    5.11
   3   3  15   40.64    5.20
   3  -3  15   40.07    4.86
   3  -3  15   42.90    4.99
   3   3  15   48.63    9.40
   3   3  15   34.75    8.79
  -3  -3 -15   43.57    5.77
  -3  -3 -15   41.88   10.74
  -3  -3 -16    9.20    9.76
   3   3  16   -1.13    4.63
   3  -3  16    1.49    4.12
   3   3  16    7.89    7.90
   3   3  16   -1.70    8.51
   3  -3  16    1.06    8.59
   3  -3  16    3.97    8.69
   3   3  16    4.11    7.82
   3  -3  16    8.36    8.39
   3   3  17    1.55    4.52
   3  -3  17    1.61    4.03
   3   3  17    0.81    8.30
   3   3  17    7.16    7.77
   3  -3  17   15.94    8.88
   3  -3  17    9.61    8.20
   3  -3  17   14.19    8.72
   3   3  18  105.80    6.40
   3  -3  18  110.35    6.23
   3   3  18  111.10    6.51
   3  -3  18   99.01    6.23
   3   3  18   75.43    9.80
   3   3  18  103.99   10.55
   3  -3  18  100.02   10.67
   3  -3  18  104.87   10.61
   3  -3  18   83.65   10.15
   3  -3  19    4.90    3.91
   3   3  19    9.95    7.38
   3   3  19   -4.23    7.73
   3  -3  19    0.85    8.26
   3  -3  19    0.86    7.84
   3   3  19    2.71    3.79
   3   3  19   -0.85    4.16
   3  -3  19   -0.26    3.91
   3   3  20    3.42    7.24
   3  -3  20    6.86    3.77
   3  -3  20    7.95    7.74
   3  -3  20   19.25    7.65
   3   3  20    6.46    3.70
   3   3  21   29.17    7.47
   3  -3  21   44.58    4.20
   3   3  21   31.32    4.00
   3   3  22   35.59    3.43
  -3  -5  17   42.78    3.88
  -3   5  17   65.95    4.37
  -3   5  16   26.06    4.05
  -3  -5  16   24.09    3.76
   3  -5 -16   27.04    4.07
  -3  -5  16   28.41    7.11
   3  -5 -15   36.88    8.13
  -3   5  15   30.26    4.41
  -3  -5  15   25.99    4.05
  -3   5  15   27.51    7.44
   3  -5 -15   32.35    4.28
  -3   5  15   30.32    7.21
  -3  -5  15   38.46    7.78
   3  -5 -14   24.52    8.30
  -3   5  14   10.23    4.24
  -3  -5  14    9.66    3.71
  -3   5  14   14.92    7.75
   3  -5 -14   18.29    4.36
  -3   5  14   13.27    6.98
  -3  -5  14   21.88    7.96
  -3   5  13  110.72   10.38
  -3  -5  13  128.54   10.83
  -3  -5  13  102.42    6.10
  -3   5  13  124.46   10.55
  -3   5  13   93.97    9.68
   3  -5 -13  117.39    6.46
   3  -5 -13  116.81   10.72
   3  -5 -12   10.54    8.68
  -3   5  12   -3.22    4.98
  -3  -5  12    3.63    3.98
  -3   5  12    4.53    7.95
  -3   5  12   -0.35    7.33
   3  -5 -12   -0.53    4.30
  -3   5  12   11.65    7.30
  -3  -5  12   -8.82    8.55
   3  -5 -11  190.40   12.89
  -3   5  11  169.81    8.64
  -3  -5  11  153.87    8.01
  -3   5  11  177.95   12.95
  -3   5  11  152.69   12.54
  -3   5  11  131.15   11.83
   3  -5 -11  176.92    8.28
  -3  -5  11  182.61   13.14
   3  -5 -10   17.66    9.07
  -3   5  10   17.58    5.32
  -3  -5  10   15.75    4.51
  -3   5  10   10.12   10.11
  -3   5  10   16.51    8.08
   3  -5 -10   21.11    4.82
  -3  -5  10   29.77    8.92
   3  -5  -9  117.75   11.51
  -3  -5   9  102.00    6.61
  -3   5   9  112.85    7.18
  -3   5   9  100.49   11.96
   3  -5  -9  106.45    6.78
  -3  -5   9  113.64   11.49
   3  -5  -8   52.98   10.13
  -3  -5   8   40.33    5.25
  -3   5   8   44.29    5.89
  -3   5   8   39.52   10.94
   3   5  -8   47.55   10.06
   3  -5  -8   48.62    5.37
  -3  -5   8   34.02    9.67
   3  -5  -7  121.85   12.31
   3   5  -7  147.19    8.05
  -3   5   7  137.92    8.11
  -3  -5   7  142.53    7.72
   3   5  -7  124.63   12.60
  -3   5   7  146.48   13.16
   3  -5  -7  129.77    7.64
  -3  -5   7  128.64   12.43
   3  -5  -6   33.69    9.64
   3   5  -6   43.77    6.24
  -3  -5   6   34.83    5.27
  -3   5   6   45.95   11.21
   3   5  -6   48.30   10.89
   3   5  -6   45.57    6.06
   3  -5  -6   42.96    5.46
  -3  -5   6   59.39   10.04
  -3  -5   5   35.10    9.92
  -3  -5   5   45.27    5.57
   3   5  -5   49.02    6.39
   3  -5  -5   42.56    5.42
   3  -5  -5   39.12   10.10
  -3   5   5   57.83   11.48
   3   5  -5   40.31   12.11
  -3  -5   4  127.74   12.21
   3  -5  -4  137.11   12.25
  -3   5   4  159.95   13.71
   3   5  -4  153.32   14.45
  -3  -5   3  382.43   20.48
   3  -5  -3  377.06   19.92
  -3   5   3  396.03   20.99
   3   5  -3  437.13   22.23
  -3  -5   2   15.87    9.31
   3  -5  -2   19.12    9.09
  -3   5   2   27.31   10.94
   3   5  -2   12.35   11.90
  -3  -5   1   20.61    9.31
   3  -5  -1    5.19    4.67
   3  -5  -1    3.80    9.06
  -3   5   1    8.68   10.79
   3   5  -1    3.64   11.76
  -3  -5   0  210.01   14.77
  -3  -5   0  207.63    9.76
  -3  -5   0  214.61   14.06
  -3   5   0  247.21   16.07
   3   5   0  243.26   16.90
   3  -5   1  852.97   37.43
  -3  -5  -1  881.62   32.92
  -3  -5  -1  863.85   36.39
  -3   5  -1  978.67   38.11
   3   5   1  973.59   38.66
   3   5   2  540.46   24.05
  -3   5  -2  525.56   23.58
  -3  -5  -2  441.22   17.61
  -3  -5  -2  462.15   21.78
   3  -5   3  543.99   21.20
   3  -5   3  540.19   25.70
  -3   5  -3  600.82   26.27
   3   5   3  620.72   27.03
  -3  -5  -3  529.71   20.97
  -3  -5  -3  534.83   24.88
  -3  -5  -4   -8.13    9.68
  -3   5  -4    4.55    5.71
   3  -5   4    4.46    4.55
  -3   5  -4   -5.04   10.44
   3   5   4   15.24   11.64
  -3  -5  -4    1.27    4.94
   3  -5   4    5.12    8.63
  -3  -5  -5  280.74   16.91
   3   5   5  303.24   13.19
  -3   5  -5  307.57   12.92
   3  -5   5  272.53   12.42
  -3   5  -5  313.39   17.36
   3   5   5  339.28   18.88
   3   5   5  299.95   13.15
  -3  -5  -5  287.96   12.56
   3  -5   5  325.42   17.64
  -3  -5  -6   50.57    9.96
   3   5   6   48.02    6.21
   3  -5   6   41.20    4.96
  -3   5  -6   48.73   10.61
   3   5   6   46.04   11.95
   3   5   6   43.56    6.28
  -3  -5  -6   39.39    5.43
   3  -5   6   28.79    8.80
   3  -5   6   42.13    9.23
  -3  -5  -7   72.41   10.42
   3   5   7   79.55    6.71
   3  -5   7   70.61    5.39
   3   5   7   83.11   12.29
   3   5   7   69.43    6.70
   3  -5   7   76.08    9.72
  -3  -5  -7   68.29    5.93
   3  -5   7   58.84    9.65
  -3  -5  -8   13.22    9.27
   3   5   8   -9.14   11.00
   3   5   8   -2.08    5.39
   3  -5   8    3.11    4.06
   3   5   8    2.26    5.60
  -3  -5  -8    8.92    4.82
   3  -5   8   -1.58    7.91
   3  -5   8   -1.40    8.45
  -3  -5  -9  106.50   11.16
   3   5   9  103.43   10.63
   3   5   9  104.09   11.98
   3   5   9  130.09    7.31
   3  -5   9   99.69    6.11
   3   5   9   92.70   10.18
   3   5   9  116.32    7.33
  -3  -5  -9  109.00    6.67
   3  -5   9   79.76    9.84
   3  -5   9  136.08   11.24
  -3  -5 -10  175.98   14.15
   3   5  10  222.66    9.62
   3  -5  10  197.29    9.04
   3   5  10  200.86   13.22
   3   5  10  202.76   13.16
  -3  -5 -10  215.16    9.49
   3  -5  10  195.02   12.67
   3  -5  10  213.89   13.44
  -3  -5 -11   15.98    8.72
   3   5  11   10.55    3.91
   3  -5  11    9.53    3.63
   3   5  11   22.80    7.77
   3   5  11   11.73    7.54
  -3  -5 -11   16.28    4.66
   3  -5  11   21.20    7.78
   3  -5  11   19.59    7.93
  -3  -5 -12    5.80    8.28
   3   5  12   12.29    4.03
   3   5  12    2.40    3.51
   3  -5  12    4.52    3.28
   3   5  12   11.85    7.18
   3   5  12   -4.00    7.09
  -3  -5 -12    3.84    4.26
   3  -5  12    6.61    6.94
   3  -5  12    9.35    7.64
  -3  -5 -13   58.58    8.89
   3   5  13   49.28    4.52
   3   5  13   48.86    3.98
   3  -5  13   50.67    4.44
   3   5  13   47.36    7.74
   3  -5  13   51.24    7.35
  -3  -5 -13   61.41    4.95
   3  -5  13   65.57    7.91
   3  -5  13   57.63    4.16
   3  -5  14    1.97    2.96
   3   5  14   -1.63    3.11
   3  -5  14    2.78    2.99
  -3  -5 -14    6.36    3.75
  -4   0  26    4.05    4.76
  -4   0  26   11.85    4.57
  -4   0  25    0.16    4.73
  -4   0  25   -0.54    4.75
  -4   0  24  591.78   22.57
  -4   0  24  585.09   26.68
  -4   0  24  615.55   27.01
  -4   0  24  580.65   26.86
  -4   0  23    2.47    4.90
  -4   0  23   -0.42    4.89
  -4   0  23  -11.64    8.73
  -4   0  23    7.27    8.41
  -4   0  23    4.97    8.90
  -4   0  23    1.57    7.95
  -4   0  22  370.88   14.71
  -4   0  22  365.15   14.74
  -4   0  22  326.63   14.55
  -4   0  22  338.93   14.60
  -4   0  22  397.58   15.08
  -4   0  22  355.69   14.94
  -4   0  21   -1.84    5.22
  -4   0  21    6.72    7.94
  -4   0  21    1.43    3.93
  -4   0  21    0.62    4.49
  -4   0  21    1.74    4.32
  -4   0  21    6.02    4.45
  -4   0  21   -0.98    8.15
  -4   0  21   -2.83    4.09
  -4   0  21   -0.13    4.56
  -4   0  21    0.89    8.18
  -4   0  21   -1.92    8.91
  -4   0  21    3.04    7.51
  -4   0  20  806.15   29.27
  -4   0  20  737.00   29.26
  -4   0  20  816.02   29.53
  -4   0  20  807.05   29.32
  -4   0  20  796.88   29.31
  -4   0  20  770.31   33.06
  -4   0  20  763.15   29.24
  -4   0  20  801.05   29.24
  -4   0  20  795.19   32.83
  -4   0  20  742.24   32.60
  -4   0  20  800.04   33.09
  -4   0  20  782.29   33.14
  -4   0  19   -3.57    7.21
  -4   0  19    1.88    4.33
  -4   0  19    1.64    3.33
  -4   0  19   -0.53    3.82
  -4   0  19    0.93    3.71
  -4   0  19   -2.95    4.01
  -4   0  19    3.39    7.70
  -4   0  19   -6.78    7.19
  -4   0  19   -0.22    4.03
  -4   0  19    2.44    3.61
  -4   0  19   -5.91    7.12
  -4   0  19    3.78    7.99
  -4   0  19    6.20    6.94
  -4   0  18   27.38    4.34
  -4   0  18   26.94    7.24
  -4   0  18   27.07    3.99
  -4   0  18   31.27    3.81
  -4   0  18   29.84    3.84
  -4   0  18   29.90    4.09
  -4   0  18   31.70    7.52
  -4   0  18   31.29    7.73
  -4   0  18   39.52    7.59
  -4   0  18   35.81    4.18
  -4   0  18   29.53    3.78
  -4   0  18   29.86    7.72
  -4   0  18   28.03    7.11
  -4   0  18   26.10    7.06
  -4   0  17    3.25    6.14
  -4   0  17   -0.26    3.84
  -4   0  17    5.30    6.18
  -4   0  17    3.06    7.01
  -4   0  17   -2.14    3.26
  -4   0  17   -0.83    3.12
  -4   0  17   -0.75    3.11
  -4   0  17    0.10    3.26
  -4   0  17   -0.10    3.24
  -4   0  17    1.54    3.49
  -4   0  17   -4.12    6.76
  -4   0  17    1.39    6.59
  -4   0  17   -0.70    6.18
  -4   0  17    0.53    3.03
  -4   0  17    2.23    3.43
  -4   0  17   -2.59    6.70
  -4   0  17   -1.10    5.56
  -4   0  17   -2.06    6.91
  -4   0  16  147.85    9.57
  -4   0  16  148.22    9.44
  -4   0  16  155.88    7.00
  -4   0  16  136.76   10.01
  -4   0  16  157.42    6.82
  -4   0  16  158.26    6.75
  -4   0  16  144.72    6.67
  -4   0  16  145.63    6.86
  -4   0  16  140.27    6.68
  -4   0  16  144.88    6.66
  -4   0  16  151.60    6.89
  -4   0  16  149.61    6.70
  -4   0  16  145.68    9.58
  -4   0  16  152.29    9.82
  -4   0  16  142.56    9.90
  -4   0  16  148.64    6.80
  -4   0  16  144.28    6.57
  -4   0  16  155.93    9.76
  -4   0  16  171.54   10.08
  -4   0  16  135.69    9.47
  -4   0  15   -0.26    5.57
  -4   0  15   -0.07    3.58
  -4   0  15   -0.54    5.66
  -4   0  15   -1.92    6.51
  -4   0  15    1.31    2.71
  -4   0  15    0.33    2.87
  -4   0  15    0.22    2.79
  -4   0  15    1.17    2.63
  -4   0  15    0.23    3.13
  -4   0  15   -0.59    2.80
  -4   0  15   -2.93    2.79
  -4   0  15   -0.08    2.80
  -4   0  15    1.02    5.93
  -4   0  15    2.28    6.82
  -4   0  15   -1.40    5.91
  -4   0  15    0.83    5.49
  -4   0  15    0.86    3.09
  -4   0  15    0.21    2.62
  -4   0  15   -1.32    5.67
  -4   0  15    7.35    5.83
  -4   0  15   -0.29    5.25
  -4   0  14  271.56   13.05
  -4   0  14  246.58   12.64
  -4   0  14  254.66   13.35
  -4   0  14  267.21   10.76
  -4   0  14  283.22   10.67
  -4   0  14  281.51   10.71
  -4   0  14  286.10   10.68
  -4   0  14  284.84   10.70
  -4   0  14  262.39   10.54
  -4   0  14  259.77   12.84
  -4   0  14  259.61   13.03
  -4   0  14  263.84   12.98
  -4   0  14  270.99   10.65
  -4   0  14  273.65   10.52
  -4   0  14  275.92   13.00
  -4   0  14  270.97   12.99
  -4   0  14  262.24   13.02
  -4   0  14  263.46   12.90
  -4   0  14  256.59   13.38
  -4   0  13    2.45    5.20
  -4   0  13   -0.43    5.36
  -4   0  13    5.45    6.28
  -4   0  13    1.30    2.43
  -4   0  13    0.51    2.40
  -4   0  13   -0.22    5.66
  -4   0  13   -2.44    6.15
  -4   0  13    3.02    5.20
  -4   0  13   -3.01    5.60
  -4   0  13    2.62    5.29
  -4   0  13    0.21    5.31
  -4   0  13   -1.47    5.62
  -4   0  13   -0.68    4.87
  -4   0  12  772.84   29.39
  -4   0  12  785.24   29.55
  -4   0  12  778.86   27.67
  -4   0  12  759.47   27.58
  -4   0  12  761.38   27.66
  -4   0  12  790.67   27.66
  -4   0  12  752.31   27.65
  -4   0  12  737.12   27.58
  -4   0  12  754.74   27.61
  -4   0  12  752.13   27.60
  -4   0  12  781.38   27.61
  -4   0  12  748.78   29.38
  -4   0  12  772.91   29.33
  -4   0  12  775.86   29.29
  -4   0  12  782.79   27.60
  -4   0  12  807.30   27.65
  -4   0  12  762.27   29.44
  -4   0  12  760.76   29.57
  -4   0  12  710.33   29.41
  -4   0  12  747.12   29.15
  -4   0  11    2.72    4.90
  -4   0  11   -1.84    5.23
  -4   0  11   -0.46    2.90
  -4   0  11   -1.01    5.97
  -4   0  11    0.72    2.15
  -4   0  11   -1.72    2.10
  -4   0  11    0.83    2.14
  -4   0  11    0.75    1.96
  -4   0  11   -1.13    2.19
  -4   0  11    1.47    2.44
  -4   0  11    1.89    2.17
  -4   0  11    1.25    2.12
  -4   0  11   -0.93    2.44
  -4   0  11    0.22    2.16
  -4   0  11   -3.08    5.06
  -4   0  11    0.78    4.84
   4   0 -10 1621.19   59.40
  -4   0  10 1617.27   59.30
  -4   0  10 1684.11   59.32
  -4   0  10 1710.12   59.32
  -4   0  10 1659.19   59.33
  -4   0  10 1687.73   59.28
  -4   0  10 1728.76   59.28
  -4   0  10 1645.92   59.27
  -4   0  10 1769.71   59.35
  -4   0  10 1639.63   59.28
  -4   0  10 1595.83   60.51
  -4   0  10 1638.52   60.46
  -4   0  10 1694.56   59.30
  -4   0  10 1801.31   59.35
  -4   0  10 1676.78   60.57
   4   0 -10 1639.07   59.00
  -4   0  10 1663.73   60.49
  -4   0  10 1596.55   60.36
  -4   0  10 1623.17   60.56
  -4   0  10 1706.85   60.58
  -4   0  10 1679.78   60.63
  -4   0   9    4.88    4.09
   4   0  -9    0.73    2.96
  -4   0   9   -0.89    2.61
  -4   0   9   -5.63    5.23
  -4   0   9   -3.45    4.47
  -4   0   9   -0.69    1.88
  -4   0   9   -0.28    2.00
  -4   0   9   -0.07    1.75
  -4   0   9   -0.43    1.58
  -4   0   9    0.13    1.89
  -4   0   9   -0.83    2.12
  -4   0   9    0.39    1.91
  -4   0   9   -0.24    2.00
  -4   0   9   -2.42    4.18
  -4   0   9    0.61    4.55
  -4   0   9   -0.64    4.89
  -4   0   9   -1.69    4.36
  -4   0   9    1.72    1.93
  -4   0   9    0.35    2.21
  -4   0   9    1.61    4.29
   4   0  -9    0.40    1.46
  -4   0   9   -0.52    4.12
  -4   0   9   -1.46    4.27
  -4   0   9   -1.61    4.34
  -4   0   9   -1.69    3.80
   4   0  -8 4245.47  150.03
  -4   0   8 4300.64  150.72
  -4   0   8 4240.47  150.78
  -4   0   8 4420.40  150.83
  -4   0   8 4220.72  149.88
  -4   0   8 4270.02  149.87
  -4   0   8 4295.93  149.88
  -4   0   8 4318.79  149.90
  -4   0   8 4256.33  149.88
  -4   0   8 4341.52  149.86
  -4   0   8 4176.42  149.86
  -4   0   8 4262.93  149.87
  -4   0   8 4407.89  149.91
  -4   0   8 4339.17  150.70
  -4   0   8 4154.62  150.77
  -4   0   8 4155.18  150.79
  -4   0   8 4208.38  149.88
  -4   0   8 4109.82  149.87
   4   0  -8 4218.32  149.69
  -4   0   8 4304.60  150.83
  -4   0   8 4266.29  150.75
  -4   0   8 4157.48  150.79
  -4   0   8 4373.07  150.80
  -4   0   8 4170.34  150.79
  -4   0   8 4072.30  150.59
  -4   0   7    2.44    3.60
  -4   0   7   -1.05    4.21
   4   0  -7   -0.69    2.93
  -4   0   7   -0.90    2.42
  -4   0   7    0.77    4.60
  -4   0   7    1.59    4.07
  -4   0   7    0.69    1.69
  -4   0   7   -0.05    1.65
  -4   0   7    1.79    1.82
  -4   0   7    0.11    1.47
  -4   0   7    0.39    1.94
  -4   0   7    0.55    1.90
  -4   0   7   -0.44    1.68
  -4   0   7    0.64    1.70
  -4   0   7    0.56    4.49
  -4   0   7   -1.37    4.26
  -4   0   7    2.01    3.71
  -4   0   7   -0.19    1.87
  -4   0   7    0.02    1.99
  -4   0   7    1.87    4.06
  -4   0   7    2.79    3.92
   4   0  -7    0.64    1.44
  -4   0   7   -0.67    3.88
  -4   0   7    0.47    3.49
  -4   0   7   -1.55    3.72
   4   0  -6 1387.13   48.18
  -4   0   6 1379.80   48.66
  -4   0   6 1413.65   48.69
  -4   0   6 1398.94   47.98
  -4   0   6 1339.36   47.94
  -4   0   6 1334.16   47.92
  -4   0   6 1335.61   47.96
  -4   0   6 1303.50   47.94
  -4   0   6 1328.43   47.91
  -4   0   6 1344.94   47.95
  -4   0   6 1359.71   47.94
  -4   0   6 1389.81   48.53
  -4   0   6 1410.24   48.78
  -4   0   6 1435.26   48.81
  -4   0   6 1382.22   47.96
  -4   0   6 1313.21   47.97
  -4   0   6 1374.31   47.96
  -4   0   6 1426.67   48.77
  -4   0   6 1369.90   48.71
   4   0  -6 1358.43   47.83
  -4   0   6 1440.22   48.65
  -4   0   6 1347.50   48.70
  -4   0   6 1346.14   48.53
  -4   0   6 1335.40   48.64
  -4   0   5   -0.37    4.01
  -4   0   5   -2.70    3.29
   4   0  -5    2.85    2.83
   4   0  -5    0.04    3.24
  -4   0   5    1.94    3.46
  -4   0   5    1.17    2.19
  -4   0   5    0.97    1.32
  -4   0   5   -0.33    1.42
  -4   0   5   -0.21    1.14
  -4   0   5   -0.05    1.42
  -4   0   5    0.17    1.50
  -4   0   5   -0.01    1.38
  -4   0   5    0.03    1.64
  -4   0   5    0.47    3.36
  -4   0   5    2.38    3.84
  -4   0   5    0.36    2.82
  -4   0   5   -0.34    1.86
   4   0  -5   -0.70    1.42
  -4   0   5    1.90    3.22
  -4   0   5    1.38    3.12
  -4   0   5   -0.55    2.82
  -4   0   4  920.77   33.33
   4   0  -4  919.13   33.31
  -4   0   4  991.02   33.39
  -4   0   4  898.15   32.88
  -4   0   4  950.20   32.87
  -4   0   4  971.80   32.90
  -4   0   4  925.76   32.90
  -4   0   4  943.19   32.90
  -4   0   4  910.93   32.87
  -4   0   4  908.92   33.21
  -4   0   4  930.81   33.26
   4   0  -4  922.08   32.86
  -4   0   4  917.22   33.31
  -4   0   4  921.42   33.47
  -4   0   4  922.65   33.37
  -4   0   4  923.83   33.30
  -4   0   4  943.36   33.44
  -4   0   3   -0.04    0.65
  -4   0   3    0.97    0.89
  -4   0   3   -0.92    3.22
  -4   0   3    1.63    1.80
  -4   0   3   -0.70    2.30
  -4   0   3   -0.04    3.67
   4   0  -3   -2.89    2.97
   4   0  -3    0.72    1.36
   4   0  -3    0.10    1.34
  -4   0   3    0.11    2.28
  -4   0   3   -1.54    1.78
   4   0  -2  611.88   21.27
  -4   0   2  640.19   21.94
   4   0  -2  605.82   21.77
   4   0  -2  619.51   21.32
  -4   0   2  643.18   21.84
   4   0  -1   -0.16    1.39
  -4   0   1    2.12    3.79
   4   0  -1   -1.44    2.95
  -4   0   1   -1.29    3.91
   4   0   0    8.42    1.55
   4   0   0   19.05    3.26
  -4   0   0   19.77    4.23
  -4   0   0   19.26    4.02
  -4   0   0   17.64    4.40
   4   0   1   -0.79    1.69
   4   0   1    0.44    3.25
   4   0   1    0.68    0.69
   4   0   1    0.20    0.74
   4   0   1    0.50    1.55
  -4   0  -1   -1.30    4.23
   4   0   1    0.33    1.86
   4   0   1    1.27    1.73
   4   0   2 9694.29  330.28
   4   0   2 9271.82  330.05
   4   0   2 9488.68  329.81
   4   0   2 9350.36  329.78
   4   0   2 9026.34  329.82
   4   0   2 9932.34  330.30
   4   0   2 9456.62  329.84
   4   0   2 9252.03  330.15
   4   0   2 9323.58  330.06
  -4   0  -2 9575.59  330.46
  -4   0  -3   -3.45    4.60
   4   0   3   -0.90    2.74
   4   0   3    2.32    3.70
   4   0   3    0.04    1.13
   4   0   3   -0.30    1.09
   4   0   3    1.30    1.50
   4   0   3   -0.20    3.28
   4   0   3    1.52    1.78
   4   0   3   -0.41    1.36
   4   0   3   -0.71    3.16
   4   0   3   -0.78    2.71
   4   0   3   -0.39    2.79
  -4   0  -4  468.38   14.98
   4   0   4  468.56   14.26
   4   0   4  334.72   13.39
   4   0   4  338.45   13.37
   4   0   4  328.11   13.43
   4   0   4  443.18   14.56
   4   0   4  395.08   13.42
   4   0   4  390.67   13.44
   4   0   4  425.79   14.37
   4   0   4  440.64   14.26
   4   0   4  454.81   14.42
  -4   0  -5    0.46    4.80
   4   0   5    2.99    3.59
   4   0   5    1.44    3.45
   4   0   5   -0.36    1.46
   4   0   5    1.08    1.37
   4   0   5    0.43    1.69
   4   0   5    0.89    3.70
   4   0   5    1.23    1.61
   4   0   5   -1.84    3.53
   4   0   5    2.06    3.40
   4   0   5    0.70    3.41
  -4   0  -6  279.96   10.52
   4   0   6  285.16   10.06
   4   0   6  267.58    9.78
   4   0   6  197.67    8.42
   4   0   6  219.39    8.54
   4   0   6  260.91   10.14
   4   0   6  245.30    8.50
   4   0   6  246.73   10.38
   4   0   6  262.53   10.00
   4   0   6  274.98   10.64
   4   0   6  253.36    9.96
   4   0   6  261.08    9.83
  -4   0  -7   -3.62    5.21
   4   0   7    0.82    4.13
   4   0   7   -3.69    3.95
   4   0   7   -0.40    1.72
   4   0   7   -0.14    1.66
   4   0   7    1.97    1.92
   4   0   7    0.43    1.92
   4   0   7    0.18    1.90
   4   0   7   -0.74    4.15
   4   0   7    1.02    4.69
   4   0   7    1.48    4.06
   4   0   7    1.86    3.71
   4   0   7    1.41    4.84
  -4   0  -8  496.32   18.32
   4   0   8  510.07   18.31
   4   0   8  440.92   16.85
   4   0   8  456.94   16.78
   4   0   8  439.38   16.71
   4   0   8  421.04   16.75
  -4   0  -8  440.04   18.50
   4   0   8  483.32   16.99
   4   0   8  502.44   16.78
   4   0   8  466.60   18.28
   4   0   8  515.41   18.78
   4   0   8  483.41   18.40
   4   0   8  460.02   18.16
  -4   0  -9    6.11    5.43
   4   0   9    2.45    6.08
   4   0   9   -1.54    2.30
   4   0   9   -0.78    2.04
   4   0   9    1.47    2.02
   4   0   9   -1.16    2.22
   4   0   9    1.61    2.78
  -4   0  -9   -1.21    6.53
   4   0   9    1.09    4.75
   4   0   9   -0.59    2.19
   4   0   9   -0.65    2.93
  -4   0  -9    0.68    2.68
   4   0   9    2.50    4.69
   4   0   9   -0.31    4.55
   4   0   9    1.64    5.44
   4   0  10  563.68   22.58
   4   0  10  570.43   23.57
   4   0  10  582.80   21.15
   4   0  10  574.98   21.09
   4   0  10  576.39   21.10
   4   0  10  580.76   23.06
   4   0  10  614.98   21.12
   4   0  10  593.98   23.29
  -4   0 -10  566.90   21.00
   4   0  10  552.12   22.86
   4   0  10  604.91   23.49
   4   0  11    1.17    4.89
   4   0  11   -1.29    6.41
   4   0  11   -1.46    2.57
   4   0  11   -1.51    3.13
   4   0  11   -0.71    5.08
   4   0  11    2.47    3.05
   4   0  11    2.42    5.71
   4   0  11   -7.14    5.32
   4   0  11    0.26    5.86
   4   0  11    0.24    4.64
   4   0  12   28.94    7.02
   4   0  12   31.56    4.04
   4   0  12   39.41    5.78
   4   0  12   41.67    3.28
   4   0  12   46.96    3.30
   4   0  12   36.40    3.66
   4   0  12   40.23    3.33
   4   0  12   31.55    5.96
   4   0  12   37.63    3.81
   4   0  12   35.77    3.27
   4   0  12   46.55    6.82
   4   0  12   38.68    6.15
   4   0  12   38.54    6.65
   4   0  12   34.52    5.72
   4   0  13    3.49    5.45
   4   0  13   -4.21    7.13
   4   0  13   -0.58    3.82
   4   0  13   -2.74    2.81
   4   0  13    1.85    2.78
   4   0  13    1.18    3.26
   4   0  13   -1.91    2.86
   4   0  13    0.91    5.56
   4   0  13   -1.67    3.45
   4   0  13   -1.75    2.89
   4   0  13    0.30    6.17
   4   0  13   -0.54    5.61
   4   0  13    0.98    6.45
   4   0  13   -6.28    5.47
   4   0  14  691.83   28.16
   4   0  14  688.42   29.21
   4   0  14  687.60   26.00
   4   0  14  703.87   25.97
   4   0  14  733.79   25.91
   4   0  14  705.65   25.81
   4   0  14  699.49   26.07
   4   0  14  684.60   28.77
   4   0  14  731.59   26.09
   4   0  14  691.26   25.74
   4   0  14  723.14   28.41
   4   0  14  707.40   28.80
   4   0  14  683.60   29.02
   4   0  14  649.13   28.68
   4   0  15    2.78    6.46
   4   0  15   -3.20    4.15
   4   0  15    2.36    7.87
   4   0  15   -3.28    3.32
   4   0  15   -2.00    3.36
   4   0  15   -0.95    3.30
   4   0  15   -0.22    3.82
   4   0  15   -0.75    6.74
   4   0  15    1.19    3.91
   4   0  15    2.24    6.65
   4   0  15    4.74    7.21
   4   0  15    0.37    6.28
   4   0  15    1.62    7.18
   4   0  16  115.39    9.98
   4   0  16  110.79   11.36
   4   0  16  120.44    7.11
   4   0  16  146.49    6.93
   4   0  16  151.17    6.97
   4   0  16  135.74    6.73
   4   0  16  137.55    7.20
   4   0  16  136.04   10.88
   4   0  16  129.29    7.21
   4   0  16  116.79   10.55
   4   0  16  112.47   11.03
   4   0  16  126.97   10.31
   4   0  17    2.15    7.35
   4   0  17    0.91    9.09
   4   0  17   -1.32    4.97
   4   0  17    2.60    4.02
   4   0  17   -2.87    3.78
   4   0  17    1.86    4.45
   4   0  17    8.88    7.49
   4   0  17   -2.52    4.51
   4   0  17    1.64    7.91
   4   0  17   11.03    8.26
   4   0  17    3.02    7.02
   4   0  18  285.21   11.81
   4   0  18  251.67   11.34
   4   0  18  234.85   11.20
   4   0  18  260.89   11.61
   4   0  18  292.45   11.65
   4   0  18  265.47   15.38
   4   0  18  259.44   16.24
   4   0  18  267.77   15.46
   4   0  19    0.72    4.73
   4   0  19   -4.04    4.96
   4   0  19    3.54    5.38
   4   0  19    9.51    9.42
   4   0  19    3.16    4.02
   4   0  19    4.32    8.32
   4   0  20   67.24    9.97
   4   0  20   92.65   10.59
   4   0  20   81.73   10.66
   4   0  21   -0.83    4.55
   4   0  21    6.39    8.22
   4   0  21    1.63    4.67
   4   0  21    0.24    5.12
   4   0  21    4.42    8.74
   4   0  21   17.19    8.84
   4   0  22    1.62    4.42
   4   0  22   -3.94    4.33
   4   0  22   -3.25    4.72
   4   0  22    1.81    8.54
   4   0  23    1.72    4.18
   4   0  23   -5.21    7.83
   4   0  23   -2.45    4.08
   4   0  23   -6.92    4.79
   4   0  24    1.33    3.90
   4   0  24    6.38    7.27
   4   0  25   -0.15    3.38
  -4   2  27  140.85    6.73
  -4   2  26   13.67    6.57
  -4   2  26    1.97    3.82
  -4   2  26   -4.53    6.47
  -4   2  26    3.75    7.20
  -4   2  25   75.97    8.55
  -4   2  25   56.67    4.71
  -4   2  25   69.43    5.58
  -4   2  25   64.70    8.15
  -4   2  25   54.42    8.70
  -4   2  24   -3.49    7.62
  -4   2  24    5.92    8.13
  -4   2  24    9.06    4.53
  -4   2  24    5.68    3.90
  -4   2  24   11.09    7.32
  -4  -2  23  135.40    7.24
  -4   2  23  138.93   11.50
  -4   2  23  122.61   10.73
  -4   2  23  109.31    6.89
  -4   2  23  125.58    7.40
  -4   2  23  130.38   11.27
  -4   2  22  179.23   13.30
  -4   2  22  203.68   13.75
  -4   2  22  190.51   13.28
  -4   2  21   47.75    9.38
  -4   2  21   45.95    5.34
  -4  -2  21   49.94    5.15
  -4   2  21   56.09    5.33
  -4  -2  21   45.78    5.23
  -4  -2  21   49.07    5.47
  -4   2  21   44.55    9.11
  -4  -2  21   50.12    9.93
  -4  -2  21   44.38    9.56
  -4   2  21   54.09    9.50
  -4   2  20    7.56    4.51
  -4  -2  20   11.21    3.99
  -4  -2  20   11.93    4.68
  -4   2  20   11.21    4.38
  -4  -2  20    8.08    4.57
  -4  -2  20   11.50    4.42
  -4  -2  20   10.38    4.77
  -4   2  20   12.34    3.97
  -4  -2  20   -4.72    9.36
  -4  -2  20   11.83    9.22
  -4  -2  20   15.18    9.15
  -4   2  19  598.97   28.22
  -4   2  19  664.47   29.30
  -4  -2  19  692.84   25.66
  -4  -2  19  665.13   25.51
  -4   2  19  696.40   25.69
  -4   2  19  644.77   25.44
  -4  -2  19  677.62   25.42
  -4  -2  19  687.68   25.65
  -4   2  19  674.29   29.49
  -4  -2  19  715.50   25.50
  -4   2  19  647.95   25.17
  -4  -2  19  700.61   29.76
  -4  -2  19  673.01   29.67
  -4   2  19  698.54   29.77
  -4  -2  19  655.11   29.50
  -4   2  18  140.74   10.82
  -4   2  18  171.39   12.07
  -4  -2  18  139.16    7.19
  -4   2  18  129.99    7.27
  -4  -2  18  146.23    7.59
  -4   2  18  140.46    7.51
  -4  -2  18  137.23    7.17
  -4  -2  18  147.33    7.61
  -4   2  18  140.30   11.52
  -4   2  18  138.24    7.08
  -4  -2  18  139.88    7.48
  -4  -2  18  132.48   11.58
  -4  -2  18  139.10   11.82
  -4  -2  18  123.76   12.34
  -4   2  18  145.50   11.36
  -4  -2  18  128.12   11.24
  -4   2  17   41.38    7.88
  -4   2  17   33.33    8.49
  -4  -2  17   21.67    3.64
  -4   2  17   17.80    3.98
  -4  -2  17   27.83    4.33
  -4   2  17   27.92    4.20
  -4  -2  17   31.52    4.37
  -4  -2  17   24.35    4.03
  -4  -2  17   29.48    4.52
  -4   2  17   34.30    7.75
  -4  -2  17   46.83    9.62
  -4  -2  17   37.83    4.56
  -4   2  17   38.62    4.36
  -4  -2  17   27.00    8.59
  -4  -2  17   34.86    8.17
  -4   2  17   38.95    7.67
  -4  -2  17   41.18    8.25
  -4   2  16   89.95    8.72
  -4   2  16   89.57    9.32
  -4  -2  16   84.56    5.57
  -4  -2  16   73.68    5.22
  -4   2  16   66.45    5.05
  -4   2  16   71.81    5.10
  -4  -2  16   79.04    5.26
  -4  -2  16   71.57    4.95
  -4  -2  16   74.20    5.12
  -4  -2  16   82.29    5.59
  -4  -2  16   79.18   10.02
  -4   2  16   89.52    8.81
  -4  -2  16   87.03    5.37
  -4   2  16   76.27    5.09
  -4  -2  16   83.89    9.18
  -4  -2  16   90.51    9.28
  -4   2  16   93.02    9.06
  -4  -2  16   90.60    9.42
   4  -2 -15 1281.32   51.10
  -4   2  15 1244.33   51.38
  -4   2  15 1265.91   51.65
  -4   2  15 1381.41   48.68
  -4  -2  15 1362.20   48.69
  -4   2  15 1357.05   49.06
  -4  -2  15 1385.03   49.02
  -4   2  15 1376.33   49.00
  -4  -2  15 1382.21   48.95
  -4  -2  15 1362.99   48.85
  -4  -2  15 1393.47   49.04
  -4  -2  15 1326.04   48.92
  -4   2  15 1360.35   51.79
  -4  -2  15 1386.15   48.83
  -4   2  15 1363.09   48.85
   4  -2 -15 1303.58   48.66
  -4  -2  15 1387.53   52.18
  -4  -2  15 1352.65   51.98
  -4  -2  15 1330.44   52.06
  -4   2  15 1343.14   52.14
  -4  -2  15 1357.44   52.18
   4  -2 -14  151.95   10.25
  -4   2  14  163.95    9.93
  -4   2  14  140.53    9.73
  -4   2  14  166.31    6.78
  -4  -2  14  168.94    6.84
  -4  -2  14  120.77    6.61
  -4   2  14  120.26    6.62
  -4  -2  14  126.02    6.72
  -4  -2  14  134.33    6.83
  -4  -2  14  135.73    6.45
  -4  -2  14  124.82    6.60
  -4   2  14  152.58    9.89
  -4   2  14  149.62    6.64
  -4  -2  14  150.36    6.70
   4  -2 -14  144.01    6.73
  -4  -2  14  145.08   10.17
  -4  -2  14  147.30   10.28
  -4  -2  14  158.15   11.08
  -4   2  14  147.98    9.93
  -4  -2  14  146.91   10.34
  -4   2  13   84.21    7.89
   4  -2 -13   90.08    8.36
  -4   2  13   80.52    7.82
  -4   2  13  102.00    5.02
  -4  -2  13   92.24    4.98
  -4  -2  13   80.98    4.91
  -4   2  13   79.54    4.80
  -4  -2  13   82.44    5.04
  -4  -2  13   80.73    5.06
  -4  -2  13   81.14    4.81
  -4  -2  13   87.68    4.75
  -4   2  13   99.37    7.90
  -4  -2  13   89.38    4.95
   4  -2 -13   90.04    5.09
  -4  -2  13   91.38    8.18
  -4  -2  13   93.35    8.13
  -4   2  13   90.08    7.79
  -4  -2  13  100.42    9.06
  -4  -2  13  117.96    8.63
  -4   2  12  385.74   17.99
   4  -2 -12  402.92   18.12
  -4   2  12  372.41   18.03
  -4  -2  12  460.29   15.83
  -4  -2  12  434.16   15.70
  -4  -2  12  449.36   15.85
  -4  -2  12  430.80   15.61
  -4  -2  12  400.42   15.70
  -4  -2  12  386.68   17.83
  -4   2  12  420.01   18.19
  -4  -2  12  401.19   15.56
  -4  -2  12  400.97   18.19
  -4  -2  12  401.52   18.22
   4  -2 -12  393.50   15.58
  -4  -2  12  408.94   18.51
  -4  -2  12  384.79   18.47
   4  -2 -11  388.34   17.73
  -4   2  11  391.76   17.10
  -4   2  11  430.47   15.35
  -4  -2  11  417.12   15.60
  -4  -2  11  422.67   15.44
  -4  -2  11  436.15   15.66
  -4  -2  11  403.39   15.49
  -4  -2  11  423.59   17.67
  -4   2  11  408.50   15.47
  -4  -2  11  378.51   17.66
   4  -2 -11  402.04   15.49
  -4  -2  11  392.00   17.82
  -4  -2  11  400.22   18.26
  -4  -2  11  417.21   18.19
   4  -2 -10   80.43    7.49
  -4   2  10   74.58    7.19
  -4   2  10   63.15    3.96
  -4   2  10   53.16    3.46
  -4  -2  10   72.38    6.78
  -4  -2  10   76.66    7.82
  -4  -2  10   69.41    3.86
  -4   2  10   70.46    4.31
  -4  -2  10   62.35    6.60
  -4  -2  10   69.73    6.70
  -4   2  10   64.12    7.43
  -4  -2  10   74.84    7.28
   4  -2  -9    9.84    6.27
  -4   2   9   13.05    6.50
  -4  -2   9    7.96    2.69
  -4   2   9   10.75    2.92
  -4  -2   9    6.76    2.47
  -4  -2   9    5.75    2.42
  -4  -2   9    1.54    6.43
  -4  -2   9    6.94    2.64
  -4   2   9    9.93    3.36
  -4  -2   9    6.74    5.25
  -4  -2   9    4.14    5.37
  -4  -2   9    3.26    5.89
  -4   2   8 2577.48   92.38
   4  -2  -8 2582.27   92.44
   4   2  -8 2747.68   92.03
  -4   2   8 2479.98   92.03
  -4   2   8 2517.40   90.72
  -4  -2   8 2667.77   90.84
  -4  -2   8 2554.48   90.86
  -4  -2   8 2506.40   90.70
  -4  -2   8 2607.52   90.72
  -4  -2   8 2601.19   91.91
  -4   2   8 2454.61   91.49
  -4  -2   8 2583.15   90.64
   4   2  -8 2610.05   90.65
  -4   2   8 2531.38   90.76
   4  -2  -8 2522.41   90.75
  -4  -2   8 2460.40   92.54
  -4   2   8 2521.56   91.31
   4  -2  -7 1136.95   43.95
  -4   2   7 1176.53   44.04
  -4   2   7 1179.32   42.28
  -4  -2   7 1197.20   42.32
  -4  -2   7 1186.86   42.20
  -4  -2   7 1215.61   42.24
  -4   2   7 1117.62   42.99
  -4  -2   7 1188.51   43.27
  -4   2   7 1180.56   42.32
   4   2  -7 1225.35   42.24
  -4  -2   7 1132.42   43.46
   4  -2  -7 1186.48   42.31
  -4   2   7 1151.32   42.71
  -4  -2   6  433.63   17.61
   4  -2  -6  443.94   18.88
  -4   2   6  459.28   19.11
  -4  -2   6  468.68   16.87
  -4   2   6  474.80   16.93
  -4  -2   6  470.53   16.73
  -4  -2   6  497.44   16.83
  -4  -2   6  439.08   17.72
  -4   2   6  461.98   16.99
   4   2  -6  474.69   16.92
   4  -2  -6  457.66   16.94
  -4  -2   6  441.87   16.61
  -4  -2   6  436.62   18.04
  -4  -2   6  468.26   18.31
   4   2  -6  439.55   18.20
  -4  -2   6  455.05   18.86
  -4  -2   5    3.00    4.54
   4  -2  -5    5.42    5.86
  -4   2   5    1.02    6.66
  -4  -2   5    0.54    1.82
  -4   2   5    3.74    3.04
   4   2  -5    2.12    2.96
  -4   2   5   -1.09    2.76
  -4  -2   5    2.53    4.21
   4  -2  -5    6.27    2.77
  -4  -2   5    2.60    2.61
  -4  -2   5   -0.34    4.20
   4   2  -5    0.93    5.35
  -4  -2   4   -0.68    4.78
   4   2  -4    1.83    2.97
  -4   2   4    1.04    2.91
  -4   2   4    1.58    2.64
  -4  -2   4   -1.60    3.76
   4  -2  -4   -0.70    2.68
  -4  -2   4   -1.87    2.59
  -4  -2   4    3.42    4.08
  -4   2   4    8.38    5.77
   4   2  -4    0.27    5.42
   4   2  -3  407.86   14.93
  -4   2   3  407.86   14.91
  -4   2   3  420.16   14.86
  -4   2   3  379.05   16.59
  -4  -2   3  394.13   15.65
   4  -2  -3  402.01   14.83
  -4  -2   3  393.74   14.79
   4   2  -3  394.62   16.52
  -4   2   2  584.45   20.88
   4   2  -2  604.09   20.92
  -4   2   2  558.71   20.83
  -4  -2   2  583.96   21.50
  -4  -2   2  607.02   20.84
  -4   2   2  608.88   22.58
   4  -2  -2  615.51   20.85
  -4   2   1  498.13   17.65
   4   2  -1  507.41   17.70
  -4   2   1  516.08   17.62
  -4   2   1  484.78   19.39
  -4  -2   1  457.89   18.07
   4  -2  -1  518.89   17.60
  -4  -2   1  505.47   17.63
   4  -2   0   49.29    2.47
  -4   2   0   51.33    3.58
   4   2   0   44.88    3.62
  -4   2   0   47.86    3.33
   4  -2   0   48.43    3.32
  -4  -2   0   48.93    3.54
  -4   2   0   48.34    6.19
   4   2   1   52.31    7.01
   4  -2   1   47.36    2.28
  -4   2  -1   45.94    3.37
   4  -2   1   51.21    2.63
   4   2   1   47.72    3.63
  -4   2  -1   43.58    3.54
   4  -2   1   51.30    3.26
  -4  -2  -1   52.25    3.64
  -4   2  -1   49.57    6.39
   4  -2   1   43.88    3.52
   4   2   2  267.19   11.76
  -4   2  -2  214.85    8.76
   4  -2   2  196.36    8.26
   4  -2   2  203.84    8.48
   4   2   2  240.83    9.34
   4  -2   2  243.82    8.45
   4   2   2  230.94    8.92
  -4   2  -2  229.35    8.85
   4  -2   2  244.01    8.66
  -4   2  -2  248.60   11.26
  -4  -2  -2  247.92    8.94
   4  -2   2  245.85    9.23
   4   2   3  179.46   10.36
   4  -2   3  190.10    8.36
   4   2   3  169.32    8.15
  -4   2  -3  190.33    7.39
   4  -2   3  188.74    6.93
   4  -2   3  172.31    7.09
   4   2   3  176.69    7.53
  -4   2  -3  176.15    7.41
   4  -2   3  181.46    7.21
   4  -2   3  187.59    7.11
  -4  -2  -3  188.42    7.57
   4  -2   3  177.03    8.09
   4  -2   4   49.42    5.16
  -4   2  -4   47.56    6.86
   4   2   4   47.29    4.76
   4  -2   4   51.49    4.88
   4  -2   4   27.36    2.40
  -4   2  -4   24.67    3.14
   4  -2   4   26.50    2.62
   4  -2   4   29.76    2.26
   4  -2   4   45.47    4.70
   4   2   4   31.61    3.48
  -4   2  -4   31.86    3.22
   4  -2   4   43.91    2.86
   4  -2   4   38.76    2.97
  -4  -2  -4   40.88    3.58
   4   2   4   43.05    7.25
   4   2   5  460.30   19.93
   4  -2   5  495.65   17.44
  -4   2  -5  474.21   17.48
   4  -2   5  491.31   17.50
   4  -2   5  486.72   17.32
   4   2   5  473.94   18.62
  -4   2  -5  464.97   19.41
   4  -2   5  502.98   18.75
   4  -2   5  460.73   17.40
   4   2   5  462.64   17.67
   4  -2   5  487.27   17.49
   4  -2   5  489.90   19.72
   4  -2   5  490.57   19.14
   4  -2   5  454.46   19.46
   4  -2   5  461.41   18.60
   4   2   6 1608.87   59.64
   4  -2   6 1734.73   57.71
  -4   2  -6 1612.65   57.62
   4  -2   6 1586.52   57.69
   4  -2   6 1671.00   57.60
  -4   2  -6 1497.06   58.97
   4   2   6 1555.54   57.55
   4   2   6 1623.45   57.79
   4  -2   6 1674.14   57.72
   4  -2   6 1660.49   59.86
   4  -2   6 1607.29   59.90
   4  -2   6 1549.60   59.51
   4  -2   6 1564.22   58.79
   4   2   7   30.07    7.19
   4  -2   7   35.66    2.80
   4  -2   7   30.91    3.20
   4  -2   7   30.98    2.77
   4  -2   7   30.93    2.93
   4  -2   7   20.82    5.60
   4   2   7   28.56    5.64
  -4   2  -7   26.17    6.42
   4   2   7   24.52    3.04
   4  -2   7   25.36    3.03
   4   2   7   32.92    3.63
  -4  -2  -7   24.99    3.70
   4  -2   7   30.67    6.36
   4  -2   7   28.04    6.39
   4  -2   7   40.87    6.23
   4  -2   7   25.09    5.77
   4  -2   8  471.67   18.63
   4  -2   8  440.66   18.66
   4  -2   8  426.94   16.26
   4  -2   8  410.27   15.94
   4  -2   8  472.39   18.14
   4   2   8  433.45   17.96
   4  -2   8  427.09   16.08
   4  -2   8  439.10   19.00
  -4  -2  -8  437.82   16.25
   4  -2   8  424.71   18.77
   4   2   8  453.75   18.80
   4   2   9   17.20    7.06
   4   2   9   22.24    6.14
   4  -2   9   23.87    6.09
   4  -2   9   17.88    2.99
   4  -2   9   16.01    2.93
   4  -2   9   21.11    2.99
   4  -2   9   20.81    3.27
   4  -2   9   19.01    6.64
   4  -2   9   15.26    6.37
  -4  -2  -9   19.69    3.75
   4  -2   9   14.37    6.40
   4   2   9   18.40    5.54
   4  -2   9   12.24    6.19
   4   2  10  770.15   29.64
   4  -2  10  755.87   29.89
   4  -2  10  799.86   30.00
   4  -2  10  756.55   27.02
   4  -2  10  705.27   27.00
   4  -2  10  719.65   27.07
   4  -2  10  745.08   27.06
   4  -2  10  748.25   30.16
   4  -2  10  768.81   30.28
  -4  -2 -10  746.42   27.11
   4  -2  10  734.11   26.93
   4   2  10  754.87   29.12
   4   2  10  743.66   26.88
   4  -2  10  741.73   29.20
   4   2  10  706.61   29.41
   4   2  11  179.12   11.02
   4  -2  11  195.05   11.81
   4  -2  11  208.84   11.75
   4   2  11  193.11   11.87
   4  -2  11  215.96    8.27
   4  -2  11  203.17    8.20
   4  -2  11  184.89    8.11
   4   2  11  188.82    8.38
   4   2  11  161.97   11.07
   4  -2  11  200.35    8.28
   4  -2  11  197.05   11.79
  -4  -2 -11  181.90    8.45
   4  -2  11  203.47   12.02
   4   2  11  163.42   10.84
   4   2  11  171.15    8.05
   4  -2  11  173.00    8.13
   4  -2  11  192.36   11.13
   4   2  11  167.46   11.07
  -4  -2 -12   81.85    9.65
   4   2  12   76.67    5.16
   4  -2  12   75.61    5.16
   4   2  12   77.93    8.50
   4   2  12   74.32    8.41
   4  -2  12   75.65    8.61
   4   2  12   73.64    4.94
   4   2  12   77.11    5.30
   4  -2  12   86.19    5.13
   4  -2  12   73.18    4.89
   4  -2  12   82.87    5.05
   4   2  12   81.92    8.60
   4  -2  12   83.45    5.26
   4  -2  12   85.68    8.99
   4  -2  12   69.57    9.06
  -4  -2 -12   82.30    5.55
   4   2  12   77.15    8.12
   4   2  12   88.92    9.25
   4  -2  12   94.32    9.36
   4  -2  12   88.10    9.01
  -4  -2 -13   -1.88    8.38
   4   2  13    0.42    4.20
   4   2  13    5.13    7.46
   4   2  13    8.21    7.26
   4  -2  13    1.19    4.22
   4  -2  13    8.50    7.57
   4   2  13    3.03    3.48
   4  -2  13    4.63    3.28
   4  -2  13    0.54    3.34
   4   2  13    0.77    4.05
   4  -2  13    6.40    3.79
   4  -2  13    1.69    3.66
   4   2  13   -2.87    6.92
   4  -2  13    2.52    4.04
   4  -2  13   -5.34    7.65
   4  -2  13   -0.43    7.30
  -4  -2 -13    3.04    4.36
   4  -2  13    5.12    7.35
   4   2  13    6.56    8.04
   4  -2  13   12.05    7.94
   4   2  13    4.96    6.53
  -4  -2 -14  103.80   10.54
   4  -2  14  105.07    6.18
   4   2  14  116.49   10.16
   4   2  14   84.22    9.47
   4  -2  14  120.26   10.42
   4   2  14  104.24    6.12
   4   2  14   90.18    5.99
   4   2  14   81.79    5.77
   4  -2  14   84.54    5.73
   4  -2  14   86.71    5.62
   4   2  14   91.50    6.09
   4  -2  14   87.99    5.73
   4  -2  14  101.03    5.93
   4   2  14   99.44   10.00
   4  -2  14  100.43    6.12
   4  -2  14   91.95   10.45
   4  -2  14  104.56   10.11
   4  -2  14   96.50   10.59
   4  -2  14  108.50   10.02
   4   2  14   98.41   10.45
   4   2  14  107.08    9.76
   4  -2  15   26.63    4.92
   4   2  15   25.95    8.21
   4   2  15   27.78    4.86
   4  -2  15   34.59    9.19
   4   2  15   23.13    8.79
   4   2  15   30.15    4.36
   4  -2  15   31.94    4.29
   4   2  15   25.65    4.67
   4   2  15   27.25    4.83
   4  -2  15   28.56    4.55
   4  -2  15   34.39    4.54
   4  -2  15   29.47    4.24
   4   2  15   31.14    8.48
   4  -2  15   28.53    4.82
   4  -2  15   26.88    8.55
   4  -2  15   34.31    9.19
   4   2  15   31.23    8.89
   4   2  15   19.36    7.57
   4  -2  15   31.43    9.41
   4  -2  15   32.19    8.62
   4  -2  16   -0.30    4.75
   4   2  16    2.82    4.88
   4   2  16   -0.27    4.14
   4  -2  16    2.46    3.97
   4   2  16    3.22    4.30
   4   2  16   -0.13    4.64
   4  -2  16    1.06    4.43
   4  -2  16    1.65    3.87
   4  -2  16    3.38    4.63
   4  -2  16   -3.96    8.51
   4  -2  16   -1.57    8.98
   4  -2  16    3.09    8.33
   4   2  16   -9.35    7.98
   4  -2  16    4.26    9.25
   4   2  16    7.61    8.97
   4  -2  17  213.95    9.63
   4  -2  17  211.27    9.67
   4   2  17  209.58    9.95
   4   2  17  215.72   14.15
   4  -2  17  206.58    9.85
   4   2  17  213.10    9.97
   4   2  17  212.19    9.81
   4  -2  17  235.86    9.95
   4   2  17  182.95   13.36
   4   2  17  202.25    9.76
   4  -2  17  203.79   13.71
   4  -2  17  201.71    9.71
   4   2  18   31.13    8.67
   4   2  18   20.88    4.59
   4  -2  18   15.98    4.42
   4   2  18   32.57    8.72
   4  -2  18   19.89    9.24
   4  -2  18   23.73    8.36
   4   2  18   18.08    8.92
   4  -2  19  250.99   10.78
   4   2  19  215.79   10.75
   4   2  19  254.29   10.91
   4  -2  19  260.23   10.87
   4  -2  19  245.72   10.74
   4   2  19  240.08   10.90
   4   2  19  259.68   15.12
   4  -2  19  232.90   10.83
   4  -2  19  268.46   15.06
   4  -2  19  277.92   15.75
   4   2  19  239.14   15.30
   4  -2  20  147.43    7.63
   4   2  20  122.83    7.26
   4  -2  20  149.03    7.46
   4  -2  20  140.77    7.37
   4   2  20  128.07    7.41
   4   2  20  143.94   11.55
   4  -2  20  138.92    7.42
   4  -2  20  161.05   11.52
   4  -2  20  147.98   12.10
   4   2  20  151.02   12.17
   4   2  21   -1.63    3.62
   4   2  21   -0.10    4.12
   4  -2  21    5.19    4.21
   4   2  21   10.15    7.68
   4  -2  21    9.65    4.28
   4  -2  21    5.01    7.97
   4   2  21    7.16    8.12
   4   2  22   -0.86    3.81
   4   2  22    9.54    7.48
   4  -2  22   -6.23    3.95
   4   2  22   -0.94    7.17
   4   2  22    1.81    3.49
   4   2  23   10.06    3.19
   4   2  23   11.80    3.25
  -4   4  22   26.81    3.43
  -4  -4  22   10.78    3.05
  -4  -4  21    5.47    3.53
  -4   4  21    8.47    6.51
  -4   4  21   11.14    3.83
  -4  -4  21    6.65    3.19
  -4   4  21    4.00    6.32
  -4  -4  20   10.36    3.86
  -4  -4  20   15.69    3.80
  -4   4  20    4.98    7.24
  -4   4  20   12.01    7.00
  -4   4  20   13.51    4.12
  -4  -4  20    9.50    3.51
  -4  -4  20   14.02    7.62
  -4   4  20    9.52    6.85
  -4   4  19   16.87    4.36
  -4  -4  19   13.61    3.94
  -4  -4  19   17.33    4.33
  -4  -4  19   22.37    3.91
  -4   4  19   24.05    7.75
  -4   4  19   22.09    7.84
  -4  -4  19   20.59    7.95
   4  -4 -19   23.82    4.35
  -4  -4  19   10.26    7.70
  -4   4  19   19.54    7.67
   4  -4 -18   24.89    9.24
  -4   4  18   27.47    4.76
  -4  -4  18   31.32    4.51
  -4  -4  18   27.65    4.32
  -4  -4  18   29.56    4.66
  -4   4  18   49.85    8.97
  -4   4  18   36.63    8.46
   4  -4 -18   35.06    4.96
  -4  -4  18   32.37    8.44
  -4   4  18   42.73    8.41
  -4  -4  18   45.37    8.51
   4  -4 -17   20.20    9.76
  -4   4  17   18.44    4.75
  -4  -4  17   29.14    4.44
  -4  -4  17   22.28    4.81
  -4  -4  17   18.47    4.25
  -4   4  17   15.70    8.29
  -4   4  17   21.62    8.39
   4  -4 -17   24.93    5.08
  -4  -4  17   35.10    8.66
  -4   4  17   20.39    8.43
  -4  -4  17   27.27    9.16
   4  -4 -16   15.78    9.90
  -4   4  16    9.41    4.71
  -4  -4  16   11.29    4.63
  -4  -4  16   15.62    4.08
  -4   4  16   12.85    8.29
  -4   4  16   15.98    8.76
   4  -4 -16   17.41    5.13
  -4  -4  16   14.65    8.66
  -4  -4  16    2.59    8.87
  -4   4  16   13.86    8.38
  -4   4  15   31.98    9.07
  -4  -4  15   55.17   10.21
  -4   4  15   42.10    9.23
  -4   4  15   31.57    9.03
  -4  -4  15   38.01    9.03
   4  -4 -15   32.24   10.33
  -4  -4  14    4.34    9.26
  -4   4  14   -6.80    8.27
  -4  -4  14    4.87    4.71
  -4   4  14   -4.45    8.43
  -4   4  14    6.81    8.34
  -4  -4  14    8.70    8.40
   4  -4 -14    3.35    9.74
  -4  -4  13    8.67    4.12
  -4  -4  13    8.06    4.90
  -4   4  13    5.99    9.14
  -4   4  13    8.20    8.39
   4  -4 -13    1.17    5.14
   4  -4 -13    7.32   10.05
   4  -4 -12  104.50    6.80
  -4   4  12   86.82    6.56
  -4  -4  12   83.10    5.84
  -4  -4  12   93.22    6.57
  -4   4  11  220.00   10.47
  -4  -4  11  213.52    9.91
  -4  -4  11  225.50   10.54
  -4   4  11  241.86   10.76
   4  -4 -11  249.81   10.70
  -4  -4  11  213.96   13.96
  -4  -4  11  225.43   15.68
   4  -4 -10   -8.00   10.26
  -4   4  10    1.18    5.12
  -4  -4  10   -1.20    3.81
  -4  -4  10    1.14    4.59
  -4   4  10   10.04   10.30
  -4   4  10    0.90    5.46
   4  -4 -10   -0.13    5.12
  -4  -4  10   -3.65    8.90
   4  -4  -9   34.12   10.48
  -4   4   9    9.35    5.11
  -4  -4   9   17.10    3.95
  -4  -4   9   11.64    4.79
  -4   4   9   25.91   10.48
  -4   4   9   20.11    5.64
   4  -4  -9   18.17    5.05
  -4  -4   9   19.68    8.96
   4  -4  -8   67.37   11.03
  -4   4   8   50.37    5.81
   4   4  -8   59.74    5.63
  -4  -4   8   43.06    4.50
  -4  -4   8   45.82    5.42
   4   4  -8   51.36   11.23
  -4   4   8   48.53   11.00
  -4   4   8   53.96    5.99
   4  -4  -8   58.02    5.66
  -4  -4   8   42.21    9.69
   4  -4  -7  186.41   13.61
   4   4  -7  170.27   13.43
  -4   4   7  164.03    8.77
   4   4  -7  170.49    8.70
  -4  -4   7  154.56    8.49
   4   4  -7  197.76   14.36
  -4   4   7  188.31   13.84
   4   4  -7  167.08    8.73
  -4   4   7  169.30    8.74
   4  -4  -7  176.68    8.58
  -4   4   7  163.72   13.13
  -4  -4   7  156.20   12.60
   4   4  -6   29.93   10.61
   4  -4  -6   28.42    9.67
  -4   4   6   33.66    5.21
   4   4  -6   33.68    5.37
  -4  -4   6   24.72    4.81
  -4   4   6   29.31    5.34
   4   4  -6   30.14    5.54
  -4  -4   6   15.63    8.82
  -4   4   6   29.11    9.70
   4  -4  -6   26.55    5.04
  -4   4   6   35.12   10.55
   4   4  -5  255.79   16.36
   4  -4  -5  266.77   15.89
  -4   4   5  257.78   15.90
  -4   4   5  257.87   11.56
   4   4  -5  280.15   11.72
  -4   4   5  257.13   11.53
   4   4  -5  287.89   11.71
   4  -4  -5  258.84   11.30
  -4   4   5  224.25   15.48
  -4  -4   5  237.21   15.31
   4   4  -4  141.83   13.13
   4  -4  -4  132.47   11.56
  -4   4   4  132.36   12.43
  -4   4   4  136.86    7.44
   4   4  -4  126.75    7.65
   4   4  -4  123.20    7.66
  -4   4   4  132.63    7.55
   4  -4  -4  134.33    7.16
  -4   4   4  119.14   11.92
  -4  -4   3  180.19   12.12
   4  -4  -3  187.20   12.93
   4   4  -3  190.25   14.31
  -4   4   3  192.95   13.96
  -4   4   3  200.89    9.14
   4   4  -3  211.35    9.46
   4   4  -3  189.06    9.34
  -4   4   3  189.45    9.22
   4  -4  -3  185.78    8.75
  -4  -4   3  170.80    8.40
  -4   4   3  194.66   13.46
   4   4  -2  852.89   33.92
   4  -4  -2  796.85   32.59
  -4  -4   2  777.22   32.06
  -4   4   2  844.27   33.49
  -4   4   2  792.92   29.49
   4   4  -2  822.18   29.67
   4   4  -2  800.27   29.51
  -4   4   2  768.48   29.44
   4  -4  -2  781.30   29.13
  -4  -4   2  771.08   29.02
  -4   4   2  776.65   33.13
   4   4  -1   87.30   11.63
   4  -4  -1   85.01    9.68
  -4  -4   1   67.03    9.26
  -4   4   1   72.31    5.80
   4   4  -1   69.47    6.05
  -4   4   1   86.30   11.10
   4   4  -1   66.51    6.07
  -4   4   1   76.53    6.16
   4  -4  -1   67.73    5.26
  -4  -4   1   67.23    5.25
  -4   4   1   74.83   10.27
  -4  -4   0   34.75    8.66
   4   4   0   38.29   10.02
   4  -4   0    3.17    8.29
  -4   4   0   10.21    4.85
   4   4   0   15.39    4.94
   4   4   0   10.03    5.05
  -4   4   0   14.12    5.12
  -4   4   0   21.50    9.36
  -4  -4   0   16.24    4.34
   4  -4   0   14.75    4.12
  -4   4   0   19.01    9.84
   4  -4   1  159.77   11.72
  -4  -4  -1  190.63   12.78
   4   4   1  181.42   13.93
  -4   4  -1  188.48    8.96
   4   4   1  178.58    8.90
  -4   4  -1  178.32   13.77
   4   4   1  175.83    8.84
  -4   4  -1  172.94    8.89
   4  -4   1  163.32    8.16
  -4  -4  -1  192.76    8.49
  -4   4  -1  185.65   13.20
   4   4   2   90.98   11.99
   4  -4   2   83.11    9.88
  -4  -4  -2   78.52   10.36
   4   4   2  108.09    6.75
  -4   4  -2  114.92    6.90
  -4   4  -2  106.75    6.91
   4   4   2  102.21    6.75
   4  -4   2   93.39    5.92
  -4   4  -2  113.17   11.73
  -4  -4  -2   95.93    6.25
   4  -4   2   86.05   10.00
  -4   4  -2  103.26   11.94
   4   4   3  105.24   11.95
  -4  -4  -3  103.43   11.14
  -4   4  -3  116.94   12.37
   4   4   3  106.16    6.94
  -4   4  -3  111.72    6.93
   4   4   3   95.50    6.93
  -4  -4  -3  112.14    6.58
   4  -4   3  103.85   10.20
  -4   4  -3  106.71   11.69
  -4  -4  -4  152.50   12.22
   4   4   4  142.43   13.33
  -4   4  -4  148.81   13.14
   4   4   4  122.37    7.51
  -4   4  -4  120.89    7.44
   4   4   4  124.55    7.57
   4  -4   4  100.60   10.90
  -4  -4  -4  127.35    7.20
  -4   4  -4  138.18   12.21
   4  -4   4  116.22   11.20
   4   4   5  164.23   14.01
  -4  -4  -5  140.40   12.78
   4   4   5  170.32    8.66
  -4   4  -5  167.71    8.57
  -4   4  -5  161.02   13.65
   4   4   5  164.07    8.65
   4  -4   5  155.90   12.19
  -4  -4  -5  157.68    8.23
  -4   4  -5  157.82   12.94
   4  -4   5  132.00   12.42
  -4  -4  -6  267.76   16.33
   4   4   6  259.41   16.80
   4   4   6  260.15   11.55
  -4   4  -6  251.67   11.36
   4  -4   6  243.80   11.13
  -4   4  -6  282.18   16.55
   4   4   6  260.01   11.63
  -4  -4  -6  241.75   11.18
   4  -4   6  267.52   15.50
   4  -4   6  257.11   15.86
  -4   4  -6  242.75   15.27
   4  -4   7  105.52    6.70
   4   4   7  102.10    7.17
   4   4   7  101.55    7.27
  -4  -4  -7   99.26    6.74
   4  -4   7  103.70   10.94
   4  -4   7  103.91   11.68
   4   4   8   30.17    6.04
   4  -4   8   33.99    9.68
  -4  -4  -8   30.53    5.27
   4  -4   8   40.95    9.49
   4  -4   8   23.50    4.70
   4   4   8   37.64    5.68
   4   4   9   -2.23    5.44
   4  -4   9    1.66    4.28
   4   4   9   -0.13    5.73
  -4  -4  -9    0.66    5.01
   4   4   9   -0.91   10.71
  -4  -4  -9   11.33    9.58
   4   4  10  722.47   33.02
  -4  -4 -10  743.85   33.13
   4   4  10  719.39   32.61
   4   4  10  812.33   29.01
   4  -4  10  791.82   29.02
   4   4  10  769.43   29.04
  -4  -4 -10  753.79   29.01
   4  -4  10  754.35   33.24
   4  -4  11   42.37    9.36
   4  -4  11   30.77    4.94
   4   4  11   36.24    8.77
   4   4  11   34.19    9.41
   4  -4  11   42.41    9.76
  -4  -4 -11   34.54   10.21
   4  -4  12   97.84   10.76
   4   4  12   72.54   10.53
   4   4  12  104.92   10.53
  -4  -4 -12   87.98    6.78
   4  -4  12  111.50   10.88
  -4  -4 -12   88.94   11.41
  -4  -4 -13  232.83   15.82
   4   4  13  246.60   11.08
   4   4  13  235.81   10.89
   4  -4  13  248.89   10.66
   4   4  13  229.65   14.88
   4   4  13  234.50   14.82
  -4  -4 -13  247.63   11.06
   4  -4  13  240.14   15.06
   4  -4  13  223.33   14.57
   4  -4  13  266.07   15.55
  -4  -4 -14  737.06   31.69
   4   4  14  741.08   27.86
   4   4  14  709.18   27.75
   4  -4  14  771.79   27.80
   4  -4  14  726.06   27.50
   4   4  14  720.38   30.97
   4   4  14  778.00   31.64
   4  -4  14  685.39   30.55
   4  -4  14  754.93   31.63
  -4  -4 -14  753.31   27.71
   4  -4  14  746.03   31.39
  -4  -4 -15  189.94   13.16
   4   4  15  161.81    8.23
   4  -4  15  171.30    8.04
   4   4  15  168.55    8.19
   4  -4  15  168.74    7.90
   4   4  15  151.79   11.49
   4   4  15  154.21   11.93
   4  -4  15  165.93   12.25
  -4  -4 -15  161.69    8.41
   4  -4  15  157.13   11.58
   4  -4  15  156.64   11.68
  -4  -4 -16   20.88    8.89
   4   4  16   11.00    7.40
   4   4  16   19.16    3.92
   4   4  16   17.29    4.05
   4  -4  16   18.19    3.64
   4   4  16   26.03    7.84
   4  -4  16   19.34    4.00
  -4  -4 -16   23.30    4.79
   4  -4  16   31.35    7.81
   4  -4  16   31.45    7.62
   4  -4  16   19.39    7.46
   4   4  17    3.37    3.30
   4  -4  17    2.35    3.18
   4   4  17    5.38    6.86
   4  -4  17    7.13    7.06
  -4  -4 -17   -2.37    4.06
   4  -4  17    5.08    6.42
   4  -4  17   -1.32    3.49
   4  -4  18   46.77    6.88
   4  -4  18   43.56    3.99
   4  -4  18   36.98    3.50
   4   4  18   42.25    3.75
   4  -4  19   74.65    4.34
  -4   6   8    2.00    4.03
  -4   6   7   -4.60    4.27
  -4   6   6   39.83    4.88
  -4   6   5   42.89    4.95
   4   6  -5   42.44    4.48
   4  -6  -5   47.77    7.88
   4   6  -4   13.16    4.35
  -4   6   4   18.03    4.70
   4  -6  -4   25.55    7.28
   4   6  -3  169.52    8.04
  -4   6   3  167.37    8.35
   4  -6  -3  166.39   11.07
  -4   6   2  342.39   13.63
   4   6  -2  333.75   13.49
   4  -6  -2  309.84   16.35
  -4   6   1    6.40    4.75
   4   6  -1    3.00    4.48
   4  -6  -1    9.09    7.03
   4   6   0  189.39    8.92
  -4   6   0  200.62    9.10
   4  -6   0  181.77   11.86
  -4   6  -1   66.84    5.58
   4   6   1   70.89    5.50
   4  -6   1   61.53    8.12
   4   6   2  287.92   11.95
  -4   6  -2  286.87   11.82
   4  -6   2  295.08   14.69
   4   6   3   14.59    4.44
   4   6   4   24.07    4.42
  -5   1  28   -3.32    3.79
  -5   1  27   43.65    4.76
  -5   1  27   48.15    7.97
  -5   1  26   90.27    5.84
  -5   1  26   83.35    5.45
  -5   1  26   77.78    5.97
  -5   1  26   82.29    9.47
  -5   1  25    9.50    4.63
  -5   1  25   15.90    4.77
  -5   1  25   23.45    8.49
  -5   1  25   21.03    4.34
  -5   1  25   13.66    8.10
  -5   1  24   71.12    5.55
  -5   1  24   69.92    5.99
  -5   1  24   70.28    5.82
  -5   1  24   67.56    9.70
  -5   1  24   70.02    5.53
  -5   1  24   66.73   10.04
  -5   1  24   68.66    9.67
  -5   1  24   57.81    9.40
  -5   1  23  134.15    7.59
  -5   1  23  148.48    8.11
  -5  -1  23  144.08    8.13
  -5  -1  23  149.42    8.09
  -5   1  23  136.04   11.87
  -5   1  23  127.61   11.47
  -5   1  23  117.11   10.98
  -5   1  23  142.11   11.55
  -5   1  23  124.83   11.92
  -5  -1  22  339.11   13.80
  -5   1  22  323.61   13.52
  -5   1  22  350.57   18.03
  -5  -1  22  337.57   13.81
  -5   1  22  338.19   13.42
  -5   1  22  366.24   17.79
  -5   1  22  315.90   17.30
  -5  -1  22  336.35   13.95
  -5   1  22  339.85   13.93
  -5  -1  21   34.09    5.29
  -5   1  21   21.14    5.03
  -5   1  21   26.59    4.53
  -5  -1  21   23.80    4.45
  -5  -1  21   35.83    4.91
  -5  -1  21   30.23    4.96
  -5   1  21   35.91    4.93
  -5  -1  21   35.60    5.05
  -5   1  21   49.86    9.33
  -5   1  21   35.57    4.49
  -5  -1  21   45.86    5.21
  -5  -1  21   43.28    4.91
  -5   1  21   39.59    8.96
  -5   1  21   39.00    9.02
  -5   1  21   38.02    8.69
  -5  -1  20   -1.26    5.13
  -5   1  20    3.51    7.85
  -5   1  20    7.44    5.01
  -5  -1  20   -2.25    4.36
  -5   1  20    3.22    3.98
  -5  -1  20    0.57    3.55
  -5   1  20    4.26    3.82
  -5  -1  20    3.54    4.27
  -5  -1  20    1.93    4.27
  -5   1  20    3.23    3.91
  -5  -1  20    5.95    4.40
  -5  -1  20   -0.79    4.13
  -5  -1  20    5.22    4.06
  -5   1  20    5.86    4.21
  -5   1  20   -1.84    8.39
  -5   1  20    7.61    7.92
  -5   1  20    1.27    8.39
  -5  -1  20    5.43    4.38
  -5   1  20   -1.02    3.77
  -5  -1  20    3.70    4.05
  -5   1  20    6.58    8.47
  -5   1  20    6.93    7.41
  -5  -1  20    3.36    8.45
  -5  -1  20   -1.93    7.51
  -5   1  20   15.18    7.76
  -5   1  19  230.56   14.03
  -5   1  19  253.39   14.77
  -5   1  19  260.18   11.20
  -5  -1  19  251.82   11.21
  -5  -1  19  284.56   11.17
  -5   1  19  257.11   11.07
  -5  -1  19  307.24   11.47
  -5   1  19  277.20   11.30
  -5  -1  19  296.57   11.51
  -5  -1  19  240.29   11.03
  -5   1  19  268.90   11.07
  -5  -1  19  246.81   10.96
  -5  -1  19  275.22   11.19
  -5   1  19  276.00   10.98
  -5  -1  19  272.93   11.17
  -5  -1  19  267.32   15.14
  -5   1  19  225.36   14.32
  -5   1  19  252.43   14.65
  -5   1  19  254.80   14.32
  -5   1  19  249.45   10.90
  -5  -1  19  264.90   11.21
  -5   1  19  255.14   10.87
  -5  -1  19  250.81   10.99
  -5  -1  19  219.73   15.13
  -5  -1  19  255.03   15.02
  -5   1  19  239.24   14.48
  -5   1  19  269.38   14.99
  -5  -1  19  233.83   14.52
  -5  -1  19  258.79   15.35
  -5  -1  19  242.96   15.86
  -5   1  18  219.34   12.69
  -5   1  18  213.83   13.08
  -5   1  18  223.46    9.90
  -5  -1  18  237.12   10.03
  -5  -1  18  258.41   10.10
  -5   1  18  223.78    9.71
  -5  -1  18  226.69    9.74
  -5  -1  18  236.71   10.00
  -5   1  18  236.50    9.93
  -5   1  18  238.84    9.71
  -5  -1  18  213.31    9.80
  -5   1  18  222.93    9.73
  -5  -1  18  229.48    9.87
  -5  -1  18  233.18    9.87
  -5  -1  18  229.39    9.70
  -5   1  18  217.67   13.12
  -5  -1  18  225.73   13.59
  -5  -1  18  235.99   13.55
  -5   1  18  221.03   12.80
  -5   1  18  205.22   12.86
  -5   1  18  243.39    9.68
  -5   1  18  224.31    9.66
  -5  -1  18  223.89    9.88
  -5  -1  18  218.03    9.68
  -5  -1  18  234.32   13.49
  -5  -1  18  228.68   13.39
  -5  -1  18  220.38   14.24
  -5   1  18  229.43   13.05
  -5   1  18  249.42   13.69
  -5  -1  18  221.45   13.17
  -5  -1  18  208.46   13.47
  -5  -1  18  233.06   13.55
  -5   1  17   34.41    7.04
  -5  -1  17   30.00    6.46
  -5   1  17   40.92    4.47
  -5  -1  17   33.08    4.38
  -5   1  17   28.35    7.10
  -5  -1  17   37.90    4.14
  -5  -1  17   34.69    3.46
  -5   1  17   38.23    3.85
  -5   1  17   36.70    3.73
  -5  -1  17   36.70    3.93
  -5  -1  17   38.78    4.00
  -5   1  17   38.39    3.67
  -5   1  17   36.11    4.06
  -5  -1  17   36.50    3.87
  -5  -1  17   35.71    4.03
  -5  -1  17   31.11    3.78
  -5   1  17   29.88    6.77
  -5  -1  17   41.19    7.48
  -5   1  17   35.72    7.18
  -5  -1  17   31.95    8.41
  -5  -1  17   35.17    7.46
  -5   1  17   29.59    7.10
  -5  -1  17   32.26    7.46
  -5  -1  17   35.45    3.74
  -5   1  17   38.53    3.75
  -5   1  17   34.43    3.95
  -5  -1  17   34.90    4.00
  -5  -1  17   39.87    7.62
  -5  -1  17   32.32    7.11
  -5  -1  17   45.12    7.59
  -5  -1  17   37.41    6.69
  -5  -1  17   37.82    7.88
  -5   1  17   32.26    6.82
  -5   1  17   41.50    7.10
  -5   1  16   13.75    6.37
  -5  -1  16   14.30    6.18
  -5  -1  16   23.38    6.89
  -5   1  16   11.47    6.23
  -5  -1  16   15.28    3.86
  -5   1  16   18.94    3.86
  -5  -1  16    9.82    3.55
  -5   1  16   12.86    3.12
  -5  -1  16   10.90    3.43
  -5   1  16   13.03    3.21
  -5  -1  16    9.91    3.00
  -5  -1  16   10.21    3.22
  -5   1  16   15.37    3.12
  -5   1  16   13.02    3.34
  -5  -1  16   12.97    3.52
  -5  -1  16    9.17    3.53
  -5  -1  16   12.98    3.19
  -5   1  16   14.49    6.13
  -5  -1  16   20.29    6.65
  -5   1  16   20.54    6.58
  -5   1  16   21.26    6.38
  -5  -1  16    6.88    6.50
  -5  -1  16   14.03    7.02
  -5  -1  16   13.09    7.43
  -5   1  16   17.01    3.51
  -5   1  16   10.36    3.43
  -5  -1  16   11.74    3.23
  -5  -1  16    8.49    3.41
  -5  -1  16   16.74    6.85
  -5  -1  16   13.75    6.39
  -5  -1  16   22.54    7.17
  -5  -1  16   18.33    6.75
  -5   1  16   22.78    6.25
  -5  -1  16    6.52    6.05
  -5   1  16   16.28    6.33
  -5   1  15    1.98    6.06
  -5  -1  15   -4.75    5.70
  -5   1  15   -3.19    5.76
  -5  -1  15    4.66    3.56
  -5  -1  15    3.84    5.88
  -5   1  15    1.85    3.59
  -5  -1  15   -0.75    2.89
  -5   1  15    1.58    2.91
  -5   1  15   -0.65    2.78
  -5  -1  15    0.52    2.58
  -5  -1  15    0.96    2.83
  -5  -1  15    3.55    2.85
  -5   1  15    1.74    2.80
  -5   1  15    2.69    2.93
  -5  -1  15   -0.08    2.96
  -5  -1  15    0.63    3.12
  -5  -1  15    0.53    2.71
  -5   1  15   -1.38    5.38
  -5  -1  15    3.79    6.21
  -5  -1  15    0.96    6.83
  -5   1  15    4.40    5.74
  -5   1  15   -0.55    6.17
  -5  -1  15    2.56    6.08
  -5  -1  15   -3.53    5.85
  -5   1  15    3.33    3.12
  -5  -1  15    1.85    3.26
  -5  -1  15    2.21    2.68
  -5   1  15    3.19    3.06
  -5  -1  15   -4.22    6.24
  -5  -1  15    0.60    5.79
  -5  -1  15    1.22    6.18
  -5   1  15   -2.19    5.38
  -5  -1  15    4.34    5.49
  -5   1  15    0.25    5.83
  -5  -1  15    1.83    5.89
  -5   1  14    0.25    5.57
  -5  -1  14   -0.75    5.26
  -5   1  14    0.18    3.38
  -5   1  14    0.52    5.71
  -5  -1  14    0.81    5.82
  -5  -1  14    1.28    3.47
  -5  -1  14   -0.63    2.80
  -5  -1  14   -0.58    2.76
  -5   1  14    2.31    2.69
  -5  -1  14    1.97    2.49
  -5   1  14    0.55    2.61
  -5  -1  14    0.45    2.70
  -5  -1  14    2.43    2.85
  -5  -1  14    1.62    2.96
  -5  -1  14    3.26    2.56
  -5   1  14   -0.44    5.51
  -5  -1  14    0.57    5.70
  -5   1  14    1.47    5.76
  -5  -1  14    8.12    7.00
  -5   1  14    1.46    5.13
  -5  -1  14   -3.16    5.71
  -5  -1  14    2.55    5.57
  -5   1  14   -2.05    2.83
  -5  -1  14    0.54    2.55
  -5  -1  14    3.16    3.04
  -5  -1  14   -0.54    5.90
  -5  -1  14    1.08    5.55
  -5   1  14    5.06    5.36
  -5  -1  14   -0.27    6.16
  -5   1  14    1.73    5.31
  -5  -1  14   -0.56    5.29
  -5  -1  14    0.28    5.91
  -5   1  13  703.90   28.56
  -5   1  13  718.99   28.69
  -5  -1  13  697.36   28.61
  -5  -1  13  720.01   28.67
  -5  -1  13  769.45   28.93
  -5  -1  13  750.23   29.10
  -5   1  13  742.10   26.43
  -5   1  13  775.63   26.51
  -5   1  13  733.15   28.25
  -5  -1  13  751.66   28.89
  -5   1  13  717.10   28.36
  -5  -1  13  722.73   28.57
  -5   1  13  760.04   28.49
  -5  -1  13  694.51   28.39
  -5  -1  13  718.41   26.54
  -5  -1  13  698.94   26.46
   5  -1 -13  738.93   26.28
  -5  -1  13  733.50   28.73
  -5  -1  13  733.24   28.65
  -5  -1  13  705.80   28.68
  -5   1  13  764.45   28.75
  -5  -1  13  678.10   28.26
  -5   1  12   24.73    5.68
  -5  -1  12   27.45    5.41
  -5  -1  12   22.10    5.92
  -5  -1  12   26.00    3.32
  -5   1  12   22.92    3.32
  -5   1  12   25.56    5.76
  -5   1  12   32.13    2.46
  -5   1  12   33.68    2.74
  -5  -1  12   29.18    2.71
  -5   1  12   36.22    2.92
  -5   1  12   30.86    2.90
  -5   1  12   24.11    5.43
  -5   1  12   23.93    5.85
  -5  -1  12   30.24    5.86
  -5  -1  12   27.31    5.87
  -5  -1  12   33.63    6.98
  -5  -1  12   29.87    6.07
  -5   1  12   25.51    2.99
   5  -1 -12   30.98    2.97
  -5  -1  12   30.00    6.11
  -5  -1  12   38.33    5.91
  -5  -1  12   25.40    5.92
  -5   1  12   27.09    5.55
  -5  -1  12   27.81    5.64
  -5  -1  12   33.45    6.09
   5  -1 -11  202.49   10.36
  -5   1  11  191.76   10.62
  -5  -1  11  204.50   10.57
  -5  -1  11  184.30   10.83
  -5   1  11  179.09   10.53
  -5   1  11  190.45    8.57
  -5  -1  11  195.84    8.60
  -5   1  11  245.20    8.32
  -5   1  11  228.22    8.19
  -5   1  11  245.79    8.56
  -5  -1  11  249.82    8.73
  -5  -1  11  244.04    8.71
  -5  -1  11  209.62    8.59
  -5  -1  11  239.33    8.65
  -5  -1  11  223.08    8.43
  -5   1  11  224.78    8.44
  -5  -1  11  217.64    8.54
  -5   1  11  236.41    8.57
  -5  -1  11  196.75   10.77
  -5  -1  11  203.27   10.67
  -5   1  11  206.85   10.35
  -5   1  11  202.08    8.45
  -5  -1  11  210.30    8.47
  -5  -1  11  207.61    8.59
   5  -1 -11  214.19    8.47
  -5   1  11  194.77    9.90
  -5  -1  11  187.42   10.85
  -5  -1  11  192.33   11.45
  -5  -1  10  300.53   13.46
  -5  -1  10  307.34   13.14
  -5   1  10  315.32   13.39
   5  -1 -10  311.09   12.99
   5   1 -10  321.15   11.97
  -5   1  10  312.78   12.26
  -5   1  10  297.23   13.33
  -5   1  10  313.54   11.39
  -5  -1  10  306.92   11.42
  -5  -1  10  295.42   11.41
  -5   1  10  305.86   11.13
  -5  -1  10  305.56   11.47
  -5   1  10  278.83   11.10
  -5   1  10  295.55   11.31
  -5  -1  10  287.31   11.37
  -5   1  10  305.87   11.26
  -5  -1  10  280.53   11.27
  -5  -1  10  293.64   11.35
  -5  -1  10  304.69   11.42
  -5   1  10  324.37   11.41
  -5   1  10  313.08   13.22
  -5  -1  10  317.55   13.36
  -5  -1  10  312.94   13.27
  -5  -1  10  312.10   11.42
  -5  -1  10  301.12   11.35
  -5   1  10  315.70   11.30
   5  -1 -10  322.05   11.33
  -5   1  10  315.18   12.52
  -5  -1  10  304.03   13.30
  -5   1  10  324.21   12.50
   5   1  -9   88.88    5.80
   5  -1  -9   91.88    6.55
  -5   1   9   88.66    5.96
  -5   1   9   83.86    4.43
  -5  -1   9   80.11    4.44
  -5   1   9   96.44    4.10
  -5   1   9  103.34    3.91
  -5   1   9  108.18    4.17
  -5  -1   9  103.99    4.41
  -5  -1   9   96.12    4.39
  -5  -1   9  103.27    4.35
  -5   1   9   95.05    4.12
  -5  -1   9   95.25    4.11
  -5  -1   9   91.67    4.21
  -5  -1   9   89.70    4.32
  -5   1   9   86.17    6.34
  -5  -1   9   88.71    6.48
  -5   1   9   92.30    6.14
  -5   1   9   98.09    6.85
  -5  -1   9   93.44    4.42
  -5  -1   9   88.63    4.19
  -5  -1   9   98.60    6.61
   5  -1  -9   94.98    4.37
  -5  -1   9   85.30    6.29
  -5  -1   9   96.93    7.33
  -5   1   9   88.87    5.47
  -5  -1   9   85.12    6.64
  -5   1   9   95.78    6.04
  -5  -1   9   92.25    6.57
  -5  -1   9   88.45    6.34
   5  -1  -8  332.10   13.89
  -5  -1   8  331.15   13.88
  -5   1   8  319.84   13.56
  -5   1   8  331.42   12.57
  -5  -1   8  324.06   12.57
  -5   1   8  368.06   12.49
  -5   1   8  364.22   12.33
  -5   1   8  338.01   12.44
  -5  -1   8  355.10   12.63
  -5  -1   8  348.15   12.62
  -5  -1   8  348.52   12.60
  -5  -1   8  361.05   12.65
  -5   1   8  330.70   12.40
  -5  -1   8  340.92   12.55
  -5  -1   8  327.20   12.46
  -5  -1   8  328.36   13.92
  -5   1   8  347.69   13.76
  -5  -1   8  324.22   13.97
  -5   1   8  344.92   14.01
  -5  -1   8  345.40   12.53
  -5  -1   8  340.54   12.59
   5  -1  -8  338.11   12.54
  -5  -1   8  337.27   13.95
  -5  -1   8  322.03   13.99
  -5   1   8  323.68   13.15
  -5  -1   8  351.98   14.54
  -5   1   8  336.95   13.73
  -5  -1   8  319.90   13.92
  -5  -1   8  346.44   14.18
   5  -1  -7  990.48   34.89
  -5  -1   7 1023.54   34.93
  -5   1   7  985.13   34.63
  -5  -1   7  932.58   33.90
  -5  -1   7  907.37   33.88
  -5   1   7  977.20   33.66
  -5   1   7  923.30   33.78
  -5  -1   7  887.34   33.87
  -5   1   7  968.11   33.72
  -5  -1   7  948.97   33.89
  -5  -1   7  946.85   33.78
  -5  -1   7  948.35   33.84
  -5  -1   7  956.96   34.81
  -5  -1   7  974.03   34.89
  -5  -1   7  919.06   33.79
  -5  -1   7  970.41   33.87
  -5  -1   7  941.62   33.83
  -5   1   7  937.55   33.84
  -5   1   7  996.89   34.77
  -5  -1   7  956.54   33.63
  -5  -1   7  976.13   34.89
  -5  -1   7  968.41   34.92
   5  -1  -7  966.29   33.83
  -5  -1   7  958.80   34.88
  -5   1   7  957.43   34.20
  -5  -1   7 1005.26   35.05
  -5  -1   7  989.87   35.30
   5  -1  -6 1849.17   64.91
  -5  -1   6 1900.79   64.85
  -5   1   6 1810.74   64.71
  -5  -1   6 1769.46   64.04
  -5   1   6 1832.35   63.82
  -5   1   6 1785.41   63.99
  -5  -1   6 1750.49   63.93
  -5   1   6 1834.72   63.88
  -5  -1   6 1804.04   64.00
  -5  -1   6 1861.85   64.82
  -5  -1   6 1857.81   64.79
  -5  -1   6 1853.70   64.00
  -5   1   6 1776.76   64.02
  -5  -1   6 1785.27   63.87
   5  -1  -6 1806.88   64.01
  -5  -1   6 1856.95   64.82
  -5  -1   6 1825.74   64.87
  -5   1   6 1881.62   64.82
  -5   1   6 1764.08   64.17
  -5  -1   6 1882.05   64.95
  -5  -1   5 2266.12   71.89
   5  -1  -5 2149.16   72.00
  -5   1   5 2121.94   71.86
  -5   1   5 1941.14   70.90
  -5   1   5 1927.98   71.10
  -5   1   5 2043.21   70.96
  -5  -1   5 1952.10   71.02
  -5  -1   5 1924.48   71.07
  -5  -1   5 2177.53   71.81
  -5  -1   5 2138.79   71.77
  -5  -1   5 2076.96   71.08
  -5   1   5 1996.78   71.13
   5  -1  -5 2076.31   71.12
  -5  -1   5 2047.64   71.75
  -5  -1   5 2121.38   71.88
  -5  -1   5 2070.23   71.02
  -5   1   5 2142.02   71.93
  -5   1   5 2039.70   71.12
  -5  -1   5 2162.97   71.94
  -5  -1   4 8293.68  291.68
   5  -1  -4 8490.33  291.89
  -5   1   4 8246.87  291.77
  -5   1   4 8215.86  291.14
  -5  -1   4 8280.26  291.04
  -5  -1   4 8141.92  291.09
  -5  -1   4 8195.41  291.58
  -5  -1   4 8259.09  291.59
  -5  -1   4 8186.70  291.09
  -5   1   4 8221.71  291.15
  -5  -1   4 8339.08  291.08
  -5  -1   4 8529.72  291.60
   5  -1  -4 8298.62  291.14
  -5   1   4 8319.65  291.83
  -5  -1   4 8420.66  291.74
  -5   1   3 3564.99  119.63
  -5   1   3 3246.65  118.89
  -5  -1   3 3123.95  118.75
  -5  -1   3 3402.73  118.80
  -5  -1   3 3589.32  119.25
  -5   1   3 3386.57  118.91
  -5  -1   3 3499.28  118.81
  -5   1   3 3502.16  119.65
  -5  -1   3 3520.17  118.86
  -5  -1   3 3212.87  119.16
   5  -1  -3 3466.76  118.89
  -5  -1   3 3565.86  119.56
   5  -1  -3 3597.74  119.66
  -5   1   2 9999.00  342.59
  -5   1   2 9934.41  342.59
  -5  -1   2 9578.00  342.42
  -5  -1   2 9617.13  342.46
  -5   1   2 9770.20  343.25
  -5  -1   2 9812.14  342.76
  -5   1   2 9705.30  343.25
   5  -1  -2 9875.05  342.57
  -5  -1   2 9507.99  342.71
  -5  -1   2 9822.72  342.56
   5  -1  -2 9896.52  343.26
  -5  -1   2 9782.34  343.24
  -5  -1   1 6483.77  219.08
   5  -1  -1 6549.25  219.04
  -5   1   1 6514.53  219.06
  -5   1   1 6619.15  218.33
   5  -1  -1 5835.75  218.14
  -5  -1   1 6049.82  218.15
  -5  -1   1 6353.45  218.36
  -5   1   1 6447.57  219.03
   5  -1  -1 6551.57  218.31
  -5  -1   1 6455.73  218.31
   5  -1  -1 6538.73  218.31
  -5  -1   0  393.25   14.97
   5   1   0  330.39   13.50
   5  -1   0  401.60   14.74
  -5   1   0  393.43   14.95
  -5   1   0  418.69   13.60
   5  -1   0  384.98   13.34
  -5  -1   0  336.34   13.40
  -5   1   0  394.52   15.00
   5  -1   0  411.78   13.61
  -5  -1   0  389.56   13.62
   5  -1   0  374.22   13.83
  -5  -1  -1  123.88    6.87
  -5   1  -1  140.78    7.03
   5  -1   1  127.90    6.29
  -5   1  -1   95.77    4.54
   5  -1   1   96.14    4.19
  -5   1  -1  128.60    7.18
   5  -1   1  125.39    4.67
  -5  -1  -1  123.51    4.77
   5  -1   1  122.57    5.38
   5   1   2   -2.05    1.85
  -5  -1  -2   -6.60    5.40
  -5   1  -2    4.80    5.13
   5  -1   2    1.07    4.09
  -5   1  -2    1.43    2.02
   5  -1   2   -3.40    1.84
   5  -1   2    1.74    1.44
  -5   1  -2    1.90    5.40
  -5  -1  -2   -0.12    1.34
   5  -1   2    2.99    1.90
   5   1   2   -1.59    0.88
  -5  -1  -2    1.72    2.45
   5  -1   2    1.86    2.20
   5  -1   2   -1.03    3.50
   5   1   3 6828.28  247.46
  -5  -1  -3 7384.95  248.40
  -5   1  -3 7725.42  248.29
   5  -1   3 7124.07  247.92
   5  -1   3 7041.83  247.28
  -5   1  -3 7029.43  247.34
   5  -1   3 7163.04  247.35
   5  -1   3 7005.26  247.31
  -5   1  -3 7473.31  248.19
   5   1   3 6723.04  247.19
   5  -1   3 7016.11  247.30
  -5  -1  -3 7242.77  247.41
   5  -1   3 7353.18  248.16
   5  -1   3 7601.47  248.14
   5   1   4  265.39   10.90
   5   1   4  245.94    9.12
  -5  -1  -4  245.94   10.88
  -5   1  -4  255.18   10.69
   5  -1   4  250.27    9.77
   5  -1   4  220.09    8.66
  -5   1  -4  230.67    8.78
   5  -1   4  230.41    8.72
   5  -1   4  242.71    8.84
  -5   1  -4  246.95   10.79
   5  -1   4  237.80   10.16
   5  -1   4  240.23    8.67
   5   1   4  224.13    8.49
   5   1   4  258.99    9.55
  -5  -1  -4  238.81    8.99
   5  -1   4  257.55   10.22
   5  -1   4  260.30   10.36
   5   1   5   17.97    3.00
   5   1   5   23.89    5.51
  -5   1  -5   19.29    5.43
   5  -1   5   19.06    3.66
  -5   1  -5   14.62    2.33
   5  -1   5   12.05    1.89
   5  -1   5   18.23    2.41
   5  -1   5   15.83    2.13
  -5   1  -5   23.41    5.78
   5  -1   5   23.61    4.56
   5  -1   5   18.50    1.85
   5   1   5   20.36    1.57
  -5  -1  -5   18.58    2.79
   5  -1   5   25.36    5.04
   5   1   5   22.57    3.67
   5   1   5   15.96    3.75
   5  -1   5   19.30    4.75
   5  -1   5   19.52    4.48
   5   1   6  339.31   13.58
   5   1   6  330.61   14.68
  -5   1  -6  327.88   14.58
   5  -1   6  323.57   13.52
   5   1   6  317.97   14.31
   5  -1   6  374.93   12.98
   5  -1   6  403.22   13.00
   5  -1   6  359.87   13.08
   5  -1   6  380.13   13.16
   5  -1   6  378.55   13.03
  -5   1  -6  348.47   14.76
   5   1   6  329.84   12.72
   5  -1   6  344.45   12.73
   5   1   6  364.85   13.95
   5  -1   6  334.03   14.87
  -5  -1  -6  342.69   13.13
   5  -1   6  368.19   14.85
   5   1   6  335.02   14.23
   5  -1   6  373.76   14.67
  -5   1  -7  389.80   16.88
   5   1   7  382.28   15.76
   5   1   7  380.63   16.67
  -5   1  -7  396.12   16.72
   5  -1   7  451.96   15.14
   5  -1   7  461.96   15.14
   5  -1   7  443.27   15.24
   5  -1   7  434.97   15.17
   5  -1   7  400.35   15.19
  -5   1  -7  404.34   16.74
   5  -1   7  423.30   15.34
   5   1   7  418.92   15.20
   5   1   7  404.04   15.12
   5   1   7  380.13   14.83
   5  -1   7  403.58   17.53
   5   1   7  411.30   16.13
  -5  -1  -7  397.69   15.24
   5   1   7  390.61   16.50
   5  -1   7  399.94   16.78
  -5  -1  -8   25.96    6.34
   5   1   8   23.19    5.48
   5   1   8   16.85    6.04
   5   1   8   23.85    5.32
   5  -1   8   27.19    6.54
   5  -1   8   16.23    2.37
   5  -1   8   14.48    2.40
   5  -1   8   19.71    2.60
   5  -1   8   16.62    2.82
   5  -1   8   16.74    2.57
   5   1   8   19.93    2.73
   5   1   8   19.32    2.92
   5  -1   8   24.06    5.83
  -5  -1  -8   20.21    3.16
   5   1   8   22.72    4.35
   5  -1   8   19.82    5.52
   5  -1   8   32.20    6.28
   5  -1   8   22.90    5.24
  -5   1  -8   19.18    6.14
   5   1   8   18.04    5.51
   5   1   9   10.49    5.17
   5   1   9    4.48    6.28
   5  -1   9    1.81    6.17
   5   1   9    4.88    2.36
   5  -1   9   -0.62    2.22
   5  -1   9    0.61    2.34
   5   1   9    6.97    5.40
   5  -1   9    1.07    5.11
   5  -1   9    2.18    3.17
   5  -1   9   -0.53    5.96
   5  -1   9   -1.40    5.48
   5   1   9    3.49    4.41
   5  -1   9    0.23    5.60
   5  -1   9    7.23    5.09
   5   1  10   55.78    6.36
   5   1  10   67.50    7.53
   5  -1  10   65.11    7.51
   5  -1  10   70.49    3.75
   5  -1  10   62.65    3.95
   5  -1  10   67.19    3.89
   5  -1  10   68.04    4.28
   5   1  10   62.65    6.78
   5  -1  10   63.34    6.70
   5  -1  10   60.22    4.34
   5   1  10   64.31    4.14
   5  -1  10   73.93    7.19
   5  -1  10   69.86    7.59
   5  -1  10   61.20    7.23
   5   1  10   67.61    7.30
   5   1  10   57.63    6.20
   5  -1  10   65.32    6.46
   5  -1  11 3074.98  108.61
   5   1  11 3011.39  108.58
   5   1  11 2992.68  110.82
   5   1  11 3076.06  110.39
   5  -1  11 3033.00  110.93
   5  -1  11 3098.36  108.59
   5  -1  11 3111.80  108.64
   5   1  11 3235.10  108.63
   5  -1  11 3167.07  108.61
   5   1  11 3151.12  108.80
   5  -1  11 2838.66  108.54
   5  -1  11 3095.20  108.59
   5  -1  11 3084.06  108.66
   5   1  11 3091.97  110.99
   5  -1  11 3059.34  110.71
   5   1  11 3039.55  108.56
   5  -1  11 3037.96  108.70
   5  -1  11 3164.42  111.00
  -5  -1 -11 2947.42  108.48
   5  -1  11 3143.20  111.48
   5  -1  11 3065.63  111.09
   5   1  11 3043.97  110.63
   5  -1  11 2945.85  110.38
   5   1  11 3034.78  111.27
   5   1  12  125.15    6.39
   5  -1  12  131.71    6.42
   5   1  12  128.99   10.04
   5  -1  12  134.65   10.06
   5   1  12  127.54    8.82
   5   1  12  113.49    6.06
   5  -1  12  121.54    5.84
   5  -1  12  118.11    5.74
   5  -1  12  122.71    5.90
   5   1  12  115.34    5.87
   5  -1  12  120.40    5.88
   5   1  12  131.70    6.48
   5  -1  12  129.16    6.23
   5  -1  12  125.06    9.01
   5   1  12  138.72    9.18
   5   1  12  123.70    6.10
   5  -1  12  128.42    6.31
   5  -1  12  143.41   10.01
   5  -1  12  136.95    9.32
   5   1  12  125.93    8.56
   5  -1  12  125.14    9.51
   5   1  12  116.25    9.52
   5  -1  12  120.33    8.90
   5   1  13  766.13   28.85
   5  -1  13  774.29   28.89
   5   1  13  760.74   31.92
   5  -1  13  783.61   32.00
   5   1  13  774.63   31.19
   5   1  13  823.92   29.06
   5  -1  13  800.45   28.84
   5  -1  13  813.71   28.83
   5  -1  13  736.33   28.69
   5   1  13  823.24   28.84
   5   1  13  796.13   29.06
   5  -1  13  765.76   28.74
   5  -1  13  754.60   28.91
   5   1  13  790.21   31.79
   5  -1  13  783.28   31.55
   5   1  13  796.39   28.82
   5  -1  13  797.77   28.98
   5  -1  13  829.88   32.55
   5  -1  13  799.77   31.81
   5  -1  13  776.58   32.09
   5   1  13  766.87   31.51
   5  -1  13  793.84   31.32
   5   1  13  787.72   32.16
   5   1  14 1665.60   62.83
   5   1  14 1660.15   60.40
   5   1  14 1585.47   63.37
   5  -1  14 1618.41   63.46
   5  -1  14 1614.15   60.38
   5  -1  14 1616.35   60.29
   5   1  14 1744.40   60.64
   5  -1  14 1763.23   60.53
   5  -1  14 1730.14   60.38
   5   1  14 1765.37   60.46
   5  -1  14 1667.88   60.35
   5   1  14 1690.56   60.60
   5  -1  14 1670.21   60.48
   5  -1  14 1612.88   63.17
   5   1  14 1646.23   63.50
   5  -1  14 1719.09   60.56
   5   1  14 1674.53   60.38
   5  -1  14 1769.58   64.31
   5  -1  14 1715.75   63.52
   5  -1  14 1636.30   63.71
   5   1  14 1654.42   63.18
   5  -1  14 1633.32   62.92
   5   1  14 1659.81   63.89
   5   1  15  735.92   31.31
   5   1  15  680.07   31.93
   5   1  15  712.28   28.61
   5  -1  15  699.28   32.11
   5  -1  15  712.01   28.60
   5   1  15  857.46   28.94
   5  -1  15  851.93   28.85
   5   1  15  847.50   28.78
   5   1  15  788.12   28.86
   5  -1  15  791.18   28.60
   5  -1  15  780.38   28.74
   5   1  15  787.78   32.32
   5  -1  15  722.90   31.69
   5   1  15  773.07   28.65
   5  -1  15  787.78   28.82
   5  -1  15  735.32   32.50
   5  -1  15  787.80   32.03
   5  -1  15  720.44   32.32
   5   1  15  709.06   31.52
   5   1  15  699.35   32.35
   5   1  16  484.27   23.96
   5  -1  16  477.04   23.90
   5   1  16  488.58   20.17
   5  -1  16  520.25   20.22
   5   1  16  536.43   20.26
   5   1  16  570.49   20.21
   5  -1  16  525.60   20.01
   5  -1  16  541.57   20.26
   5   1  16  534.61   20.44
   5   1  16  514.32   24.05
   5  -1  16  515.55   23.69
   5   1  16  538.61   20.13
   5  -1  16  525.41   20.32
   5  -1  16  520.78   23.63
   5  -1  16  546.86   24.65
   5  -1  16  507.32   24.41
   5   1  16  503.29   24.33
   5   1  16  466.70   23.08
   5  -1  17    9.97    5.17
   5   1  17    3.94    5.19
   5   1  17    2.96    4.06
   5  -1  17    4.08    4.60
   5   1  17    6.48    4.79
   5  -1  17   10.56    4.11
   5  -1  17    7.88    4.76
   5   1  17    8.21    4.44
   5  -1  17    2.48    8.88
   5  -1  17   11.81    7.98
   5  -1  17    7.91    9.16
   5   1  17   11.05    7.53
   5   1  17   -0.99    8.89
   5  -1  18   74.50    5.68
   5  -1  18   77.45    6.00
   5   1  18   67.71    6.07
   5   1  18   72.82    5.83
   5  -1  18   64.66    6.03
   5   1  18   67.03    9.95
   5   1  18   76.10    5.56
   5   1  18   73.77   10.77
   5   1  18   66.88    6.25
   5  -1  18   71.40   10.85
   5  -1  18   64.82    6.43
   5   1  19  176.46   13.35
   5  -1  19  179.49   13.33
   5   1  19  133.35   12.23
   5  -1  19  160.73   13.07
   5   1  19  179.67   13.28
   5  -1  19  183.30   13.12
   5   1  20  148.57   12.65
   5  -1  20  162.66   12.48
   5   1  20  173.04    8.72
   5  -1  20  179.87    8.72
   5   1  20  156.48    8.20
   5  -1  20  178.80    8.52
   5   1  20  171.70    8.70
   5   1  20  164.48   12.42
   5   1  20  163.92    8.27
   5  -1  20  173.79    8.62
   5  -1  20  159.26   12.60
   5   1  20  178.38   13.36
   5  -1  20  172.93   13.05
   5   1  21  107.99    6.61
   5  -1  21  106.73    6.61
   5   1  21   89.92    5.84
   5   1  21   97.41    6.39
   5  -1  21   95.95    6.19
   5   1  21   90.69   10.29
   5  -1  21   94.18    6.29
   5   1  21   95.22    6.03
   5  -1  21  117.73   10.68
   5   1  21  106.81   10.88
   5  -1  21  119.21   10.85
   5   1  22   -2.58    3.44
   5   1  22    1.35    4.17
   5  -1  22   -6.37    4.15
   5   1  22   -3.38    7.50
   5  -1  22   -6.66    4.35
   5   1  22    2.28    4.64
   5  -1  22    2.41    4.63
   5  -1  23    7.90    3.94
   5   1  23    7.38    3.78
   5   1  23   10.66    6.79
   5  -1  23    3.62    3.97
   5   1  23    5.90    4.49
   5  -1  23   -1.11    4.52
   5   1  23    3.00    7.49
   5   1  24    9.31    3.38
  -5   3  25   12.46    3.76
  -5   3  24    7.62    3.89
  -5   3  24   10.40    3.16
  -5   3  24   19.80    6.94
  -5   3  24   19.32    7.09
  -5   3  24   17.32    6.68
  -5  -3  23   13.66    4.50
  -5   3  23   11.76    4.24
  -5  -3  23   13.72    3.82
  -5   3  23   12.65    3.59
  -5   3  23   13.02    7.58
  -5   3  23   18.43    7.68
  -5   3  23    8.99    7.24
  -5  -3  22   75.98    5.71
  -5  -3  22   80.86    5.64
  -5   3  22   68.71    5.25
  -5  -3  22   77.65    5.35
  -5   3  22   67.48    5.69
  -5   3  22   81.00    9.52
  -5   3  22   81.88    9.53
  -5   3  22   64.29    9.36
  -5   3  21   15.05    8.50
  -5  -3  21    5.10    4.49
  -5  -3  21   12.06    4.36
  -5   3  21   12.38    4.49
  -5   3  21    3.35    3.94
  -5  -3  21   11.96    4.07
  -5   3  21   16.32    8.37
  -5  -3  21    9.14    8.20
  -5  -3  21   10.65    8.55
  -5   3  21   15.88    8.04
  -5   3  20  113.12   11.10
  -5  -3  20  107.61    6.51
  -5  -3  20  105.11    6.79
  -5   3  20   89.83    6.31
  -5   3  20  114.47   11.07
  -5  -3  20  107.52   11.21
  -5  -3  20  118.79   11.38
  -5   3  20  111.70   11.12
  -5   3  19  285.05   16.32
  -5  -3  19  270.30   11.94
  -5  -3  19  264.41   12.02
  -5   3  19  270.87   12.20
  -5  -3  19  271.70   11.72
  -5  -3  19  258.49   11.97
  -5   3  19  271.39   15.95
  -5  -3  19  304.37   16.69
  -5  -3  19  277.59   16.34
  -5   3  19  261.02   16.28
  -5  -3  19  272.17   16.51
  -5  -3  18 1131.04   41.37
  -5   3  18 1085.51   41.00
  -5  -3  18 1164.89   41.27
  -5   3  18 1165.06   41.53
  -5  -3  18 1096.29   41.21
  -5  -3  18 1129.16   41.04
  -5   3  18 1142.52   45.09
  -5   3  18 1119.86   41.01
  -5   3  18 1064.72   45.08
  -5   3  18 1045.68   44.14
  -5  -3  17  154.49    8.00
  -5   3  17  139.30    7.64
  -5   3  17  154.52    8.25
  -5  -3  17  144.40    7.99
  -5  -3  17  149.90    7.67
  -5   3  17  152.02    7.69
  -5  -3  17  163.72   12.86
   5  -3 -17  154.31    8.03
  -5   3  17  149.28   12.57
  -5  -3  17  160.62   13.14
  -5  -3  17  149.51   12.93
  -5   3  16  360.07   17.55
   5  -3 -16  352.99   18.15
  -5   3  16  349.60   18.28
  -5   3  16  277.90   13.17
  -5  -3  16  291.38   13.39
  -5  -3  16  329.98   13.27
  -5  -3  16  317.60   13.55
  -5   3  16  343.29   17.75
  -5   3  16  328.51   13.30
  -5  -3  16  330.84   17.79
  -5  -3  16  354.41   17.76
   5  -3 -16  349.64   13.59
  -5   3  16  358.14   18.24
  -5  -3  16  342.80   18.17
  -5  -3  16  365.78   18.79
   5  -3 -15  370.59   18.75
  -5   3  15  355.20   17.93
  -5   3  15  350.56   18.61
  -5   3  15  353.03   14.18
  -5  -3  15  351.26   14.22
  -5  -3  15  342.96   13.98
  -5  -3  15  343.38   14.37
  -5   3  15  350.15   18.16
  -5   3  15  317.49   13.99
  -5  -3  15  376.76   18.38
   5  -3 -15  374.61   14.32
  -5  -3  15  354.00   18.03
  -5   3  15  343.09   18.44
  -5  -3  15  366.26   18.63
  -5  -3  15  373.16   19.21
   5  -3 -14 1495.36   58.34
  -5   3  14 1481.66   58.13
  -5   3  14 1566.41   55.01
  -5  -3  14 1539.22   55.04
  -5  -3  14 1564.25   55.17
  -5  -3  14 1516.44   54.84
  -5   3  14 1449.35   58.61
  -5   3  14 1535.27   58.45
   5  -3 -14 1497.18   54.89
  -5  -3  14 1541.81   58.63
  -5  -3  14 1500.10   57.94
  -5  -3  14 1496.02   59.01
  -5  -3  14 1459.15   58.24
  -5   3  13   63.38    8.65
   5  -3 -13   71.04    9.63
  -5  -3  13   44.15    4.71
  -5   3  13   40.67    4.31
  -5  -3  13   53.81    4.37
  -5  -3  13   56.69    4.94
  -5  -3  13   60.00    9.76
  -5   3  13   60.92    8.40
  -5  -3  13   64.61    8.30
   5  -3 -13   65.07    5.17
  -5  -3  13   66.02    8.82
  -5  -3  13   63.31    9.13
   5  -3 -12  233.77   13.81
  -5   3  12  225.02   13.09
  -5  -3  12  210.88    9.53
  -5   3  12  217.00    9.55
  -5  -3  12  212.74    9.76
  -5  -3  12  217.36    9.31
  -5   3  12  224.30    9.84
  -5  -3  12  231.50   12.68
   5  -3 -12  229.40    9.71
  -5  -3  12  225.38   13.03
  -5  -3  12  240.53   13.93
  -5  -3  12  241.43   14.05
   5  -3 -11   43.20    8.32
  -5   3  11   24.99    8.23
  -5  -3  11   21.36    3.81
  -5   3  11   25.24    4.30
  -5  -3  11   26.61    3.57
  -5  -3  11   21.11    4.07
  -5  -3  11   38.92    8.14
  -5   3  11   27.01    4.64
  -5  -3  11   21.30    6.62
   5  -3 -11   33.59    4.30
  -5  -3  11   35.82    7.32
  -5   3  11   27.57    8.71
  -5  -3  11   28.09    8.02
   5  -3 -10  498.54   22.11
  -5   3  10  500.76   21.80
  -5   3  10  503.06   18.82
  -5  -3  10  487.76   18.75
  -5  -3  10  484.70   18.88
  -5  -3  10  494.10   18.60
  -5   3  10  486.00   18.88
  -5  -3  10  507.32   21.51
   5  -3 -10  506.25   18.81
  -5   3  10  526.97   22.33
  -5  -3  10  513.26   21.95
  -5  -3  10  504.59   22.28
   5  -3  -9    5.41    7.22
  -5   3   9    7.45    7.94
  -5  -3   9   -0.36    3.17
  -5   3   9    4.76    3.74
  -5  -3   9    1.29    2.89
  -5  -3   9    2.22    3.52
   5   3  -9   -0.16    3.82
  -5  -3   9    0.31    7.04
  -5   3   9    3.46    4.14
   5  -3  -9    1.75    3.73
  -5  -3   9    6.17    6.24
  -5   3   9    2.26    7.68
  -5  -3   9   -0.72    6.83
   5  -3  -8  728.56   29.27
   5   3  -8  734.72   28.89
  -5   3   8  707.65   26.27
   5   3  -8  745.54   26.33
  -5  -3   8  738.97   26.26
  -5  -3   8  690.65   26.33
  -5  -3   8  696.21   26.00
  -5   3   8  713.57   28.97
  -5   3   8  703.17   26.31
   5   3  -8  722.12   26.21
   5  -3  -8  709.58   26.25
  -5  -3   8  699.55   28.38
  -5   3   8  714.39   29.11
  -5  -3   8  709.76   29.28
  -5  -3   8  704.41   28.88
   5   3  -7  384.75   18.43
   5  -3  -7  382.37   18.36
  -5   3   7  430.49   15.60
  -5  -3   7  402.91   15.33
  -5  -3   7  419.68   15.21
  -5   3   7  396.44   15.59
   5   3  -7  412.81   15.50
  -5  -3   7  371.64   18.26
  -5   3   7  387.33   18.34
  -5  -3   7  357.60   18.06
  -5  -3   7  383.40   17.36
   5  -3  -7  409.08   15.47
  -5   3   7  399.09   18.55
   5  -3  -6  364.16   16.98
   5   3  -6  393.15   17.37
  -5   3   6  354.49   16.92
  -5  -3   6  343.72   13.74
  -5   3   6  368.67   14.06
  -5   3   6  359.50   14.07
   5   3  -6  378.51   14.11
   5  -3  -6  370.13   13.99
  -5  -3   6  355.89   16.66
  -5   3   6  349.10   16.81
  -5  -3   6  346.46   16.77
  -5  -3   5   76.47    6.83
   5  -3  -5   84.55    8.49
   5   3  -5   78.50    9.23
  -5   3   5   81.72    8.74
  -5   3   5   67.67    4.78
  -5   3   5   68.20    5.04
   5   3  -5   72.93    5.14
   5  -3  -5   79.39    4.78
  -5   3   5   70.88    8.16
  -5  -3   4  505.61   20.63
   5   3  -4  549.88   22.12
   5  -3  -4  527.82   21.56
  -5   3   4  488.13   21.35
  -5   3   4  482.20   18.73
  -5   3   4  492.54   18.79
   5   3  -4  490.36   18.79
   5  -3  -4  524.08   18.73
  -5   3   4  489.15   21.32
   5  -3  -3  195.78   10.90
  -5  -3   3  186.98   10.21
   5   3  -3  203.63   11.81
  -5   3   3  186.94   11.00
  -5   3   3  149.06    7.44
  -5   3   3  155.73    7.61
   5   3  -3  156.59    7.63
  -5  -3   3  162.00    7.19
  -5  -3   3  181.15    7.44
   5  -3  -3  176.47    7.42
  -5   3   3  170.16   10.57
  -5  -3   2   36.31    7.14
   5   3  -2   37.66    8.31
   5  -3  -2   42.16    7.32
  -5   3   2   44.47    7.78
  -5   3   2   57.24    4.24
   5   3  -2   48.97    4.44
  -5   3   2   46.22    4.33
  -5  -3   2   44.80    4.11
   5  -3  -2   43.53    3.94
  -5   3   2   43.23    7.61
   5   3  -1   45.75    8.21
  -5  -3   1   48.99    7.20
   5  -3  -1   54.94    7.16
  -5   3   1   52.36    8.00
  -5   3   1   41.13    4.06
  -5   3   1   39.14    4.27
   5   3  -1   40.20    4.41
   5  -3  -1   53.06    3.98
  -5  -3   1   49.41    4.24
  -5   3   1   49.27    7.72
   5   3   0   64.39    8.57
   5  -3   0   60.96    7.34
  -5  -3   0   61.89    7.57
  -5   3   0   55.42    8.16
  -5   3   0   75.35    4.58
   5   3   0   69.74    4.92
  -5   3   0   66.46    4.73
   5  -3   0   61.59    4.24
  -5  -3   0   63.28    4.60
  -5   3   0   61.13    8.32
   5   3   1  115.04    9.88
  -5  -3  -1  109.22    9.29
   5  -3   1  115.71    8.59
  -5   3  -1  111.44    9.55
  -5   3  -1  129.82    6.10
  -5   3  -1  116.15    6.20
   5   3   1  116.26    6.28
   5  -3   1  116.51    5.71
  -5  -3  -1  123.90    6.11
  -5   3  -1  117.89    9.79
  -5  -3  -2   82.01    8.63
   5  -3   2   87.62    7.75
   5   3   2   81.52    9.11
  -5   3  -2   85.45    8.95
  -5   3  -2   71.88    5.01
   5   3   2   74.38    5.17
  -5   3  -2   78.10    5.18
   5  -3   2   81.45    4.64
  -5  -3  -2   78.39    5.09
   5  -3   2   83.10    7.35
  -5   3  -2   85.63    8.62
  -5   3  -3  881.26   32.58
  -5   3  -3  793.02   29.70
   5   3   3  802.85   29.79
   5  -3   3  794.62   29.45
   5  -3   3  883.95   31.97
  -5  -3  -3  822.84   29.77
  -5   3  -3  846.34   32.61
   5   3   3  833.40   32.91
  -5  -3  -3  832.27   32.67
   5  -3   3  805.36   31.69
  -5   3  -4 1407.44   51.42
  -5   3  -4 1346.48   48.78
   5   3   4 1333.26   48.89
  -5   3  -4 1374.14   51.48
   5  -3   4 1409.62   51.12
  -5  -3  -4 1359.68   48.87
   5   3   4 1381.13   51.80
  -5  -3  -4 1341.84   51.69
  -5  -3  -5   -2.47    7.31
   5   3   5   -0.34    8.13
  -5   3  -5    3.18    8.23
  -5   3  -5    0.97    3.64
   5   3   5    3.70    4.14
  -5  -3  -5    3.55    3.99
   5  -3   5   -1.83    6.27
   5  -3   5    1.44    6.49
  -5   3  -5    9.07    7.53
   5  -3   5    2.02    6.34
   5   3   6  101.49   10.50
  -5  -3  -6  114.23   10.10
  -5   3  -6  117.73    6.06
  -5   3  -6  130.24   10.59
   5   3   6  108.05    6.33
   5  -3   6  113.01    9.54
   5  -3   6  105.98    9.28
  -5  -3  -6  114.44    6.40
  -5   3  -6  111.82    9.85
   5  -3   6  113.89    9.38
  -5   3  -7   -5.32    7.70
   5  -3   7    8.98    6.84
   5  -3   7    4.63    3.44
  -5   3  -7   -1.50    8.66
   5   3   7    3.35    4.39
   5  -3   7    3.92    7.10
   5  -3   7   -1.20    6.82
  -5  -3  -7    0.89    4.21
  -5  -3  -7    5.07    7.88
   5   3   7    6.35    8.67
   5  -3   8  411.30   15.46
   5  -3   8  379.21   18.66
   5   3   8  388.31   15.34
   5  -3   8  398.47   18.68
   5  -3   8  364.68   18.94
  -5  -3  -8  380.32   15.33
   5   3   8  392.71   19.19
  -5  -3  -8  348.91   19.05
   5   3   9  224.53   13.67
  -5  -3  -9  199.61   13.27
   5   3   9  174.92    8.62
   5   3   9  172.51    8.59
   5   3   9  158.38   11.38
   5  -3   9  197.55   12.60
   5  -3   9  196.22   12.44
   5  -3   9  177.59   12.51
  -5  -3  -9  176.72    8.65
   5  -3   9  169.91    8.21
   5   3  10   16.99    8.21
   5   3  10   35.06    7.51
   5  -3  10   32.41    8.79
   5  -3  10   26.89    4.19
   5   3  10   24.75    5.04
   5  -3  10   31.19    8.85
   5  -3  10   27.45    8.59
  -5  -3 -10   23.52    5.21
  -5  -3 -10   21.29    9.49
   5   3  10   18.92    9.80
   5   3  11   41.45    9.03
   5  -3  11   39.43    9.16
   5  -3  11   45.07    4.74
   5   3  11   28.60    8.46
   5   3  11   47.95    9.12
   5  -3  11   31.50    8.99
   5  -3  11   33.21    8.84
  -5  -3 -11   38.59    5.49
  -5  -3 -11   45.06   10.46
   5  -3  12  240.26   14.91
   5   3  12  212.85   14.54
   5  -3  12  235.40   10.38
   5   3  12  224.22   14.24
   5   3  12  226.07   14.97
   5  -3  12  222.28   14.95
   5  -3  12  215.71   14.98
  -5  -3 -12  230.58   10.71
  -5  -3 -12  250.36   10.83
  -5  -3 -12  237.29   15.94
   5  -3  13   65.64    5.18
   5   3  13   58.34    5.34
   5  -3  13   53.54    5.11
   5  -3  13   48.46   10.15
  -5  -3 -13   51.66    6.09
   5  -3  13   38.53   10.07
  -5  -3 -13   56.84    6.17
   5   3  13   34.30    9.86
   5  -3  13   43.57    9.87
  -5  -3 -14    3.81   10.03
   5   3  14    5.05    4.51
   5   3  14    0.48    4.50
   5  -3  14    0.31    4.22
   5  -3  14   -1.88    4.29
   5   3  14   13.95    8.55
   5   3  14    5.82    8.22
  -5  -3 -14    6.61    5.32
   5   3  14    3.53    8.73
   5  -3  15  166.76   12.45
   5   3  15  131.18   12.03
   5   3  15  159.40   11.79
   5   3  15  127.45   12.17
   5  -3  15  145.80   12.52
   5  -3  15  175.51   13.03
  -5  -3 -15  135.37   13.12
  -5  -3 -16  135.50   12.46
   5   3  16  165.91    8.26
   5  -3  16  164.52    7.93
   5   3  16  173.62    8.01
   5  -3  16  140.84    7.77
   5   3  16  143.38   11.40
   5   3  16  159.60   12.10
  -5  -3 -16  138.49    8.12
   5  -3  16  170.06   12.71
   5  -3  16  154.82   12.50
   5  -3  16  166.83   12.02
   5   3  16  142.55   12.29
   5  -3  17   12.19    4.01
   5   3  17    6.99    4.06
   5   3  17    9.52    8.06
   5  -3  17   14.42    4.23
   5  -3  17   20.58    8.60
   5  -3  17   23.76    8.47
   5  -3  17    8.83    8.06
   5   3  17   11.31    8.06
   5  -3  18    7.73    3.83
   5  -3  18   13.45    8.19
   5  -3  18   -4.96    8.06
   5   3  18   11.25    3.97
   5  -3  18    0.35    3.80
   5   3  18   18.38    8.08
   5  -3  19  122.14    6.37
   5  -3  19  123.02    9.96
   5  -3  19  113.99   10.21
   5   3  19   99.97    6.15
   5   3  19  133.47   10.33
   5  -3  20  164.08    7.16
   5   3  20  136.39    7.08
   5   3  20  152.49   10.52
   5   3  21    6.15    2.90
  -5   5  18    3.50    3.07
  -5  -5  18   -0.66    2.69
   5  -5 -17   16.43    3.63
  -5  -5  17   14.81    3.14
  -5   5  17    6.87    3.63
  -5  -5  16   -2.51    3.36
  -5  -5  16    1.72    3.20
  -5   5  16   -3.27    3.95
  -5   5  16    0.30    6.92
   5  -5 -16   -0.23    3.86
  -5   5  16    6.74    6.53
  -5  -5  16    9.10    7.12
   5  -5 -15  183.88   11.78
  -5  -5  15  145.56    7.44
  -5   5  15  149.09    7.88
  -5   5  15  176.04   11.47
   5  -5 -15  173.21    7.66
  -5   5  15  131.65   10.86
  -5  -5  15  178.33   11.36
   5  -5 -14   25.44    8.43
  -5  -5  14   23.70    4.10
  -5   5  14   18.65    4.59
  -5   5  14   36.68    8.06
   5  -5 -14   25.59    4.49
  -5   5  14   17.79    7.61
  -5  -5  14   34.37    8.50
  -5  -5  13   12.24    4.12
  -5   5  13   17.16    7.56
  -5  -5  13    9.28    8.20
  -5   5  13   21.33    8.28
   5  -5 -13   13.64    4.38
   5  -5 -13   24.03    8.58
   5  -5 -12  100.41   10.37
  -5  -5  12   62.21    5.44
  -5   5  12   68.41    6.13
  -5   5  12   73.61    9.74
   5  -5 -12   80.85    5.72
  -5   5  12   89.80    9.57
  -5  -5  12   99.83   10.37
   5  -5 -11    7.14    9.26
  -5  -5  11    0.12    4.32
  -5   5  11   -1.32    5.11
  -5   5  11    1.34    9.48
  -5   5  11   -2.64    8.47
   5  -5 -11    0.79    4.52
  -5  -5  11   -4.55    8.54
   5  -5 -10  193.54   13.48
  -5  -5  10  183.86    9.06
  -5   5  10  186.23    9.31
  -5   5  10  172.63   13.55
   5  -5 -10  181.07    8.92
  -5  -5  10  217.01   13.87
  -5  -5   9  179.97    9.47
  -5   5   9  207.17    9.91
  -5   5   9  197.86   14.19
   5  -5  -9  207.86    9.50
  -5  -5   9  186.24   13.82
   5  -5  -8   10.80    9.32
  -5  -5   8    6.52    4.89
  -5   5   8    1.94    5.29
   5   5  -8    7.51    5.10
   5   5  -8   11.41    9.87
  -5   5   8    7.00   10.16
   5  -5  -8    3.96    4.88
  -5  -5   8    8.26    9.06
   5  -5  -7   29.14    9.91
   5   5  -7   18.68    5.50
  -5   5   7   16.68    5.49
  -5  -5   7   21.81    5.10
   5   5  -7   18.87   10.72
  -5   5   7   25.23   10.61
   5  -5  -7   26.48    5.17
  -5  -5   7   27.76    9.32
   5  -5  -6   82.16   10.70
   5   5  -6   93.30    7.11
  -5  -5   6   74.60    6.49
  -5   5   6   86.60   11.86
   5   5  -6  100.19   12.66
   5   5  -6   90.97    6.94
   5  -5  -6   82.89    6.31
  -5  -5   6   98.63   11.13
  -5  -5   5  123.42   11.73
  -5  -5   5   83.09    7.18
   5   5  -5  109.58    7.73
   5  -5  -5  113.64    6.83
   5  -5  -5   89.68   10.92
   5   5  -5  109.02   13.71
  -5   5   5  121.38   12.36
  -5  -5   4   17.21    9.19
   5  -5  -4   25.43    5.12
   5  -5  -4   16.43    9.39
  -5   5   4   29.94   11.01
   5   5  -4   39.84   12.56
  -5  -5   3   38.84    9.71
   5  -5  -3   31.79    5.17
   5  -5  -3   31.52    9.42
   5   5  -3   29.32   11.89
   5   5  -3   30.44   12.39
  -5   5   3   17.67   10.36
  -5  -5   2   45.30    9.71
   5  -5  -2   31.27    9.26
   5   5  -2   36.69   12.49
  -5   5   2   40.37   11.20
   5  -5  -2   33.54    5.12
   5   5  -2   42.59   11.38
   5  -5  -2   34.29    9.76
   5  -5  -1  116.87    7.15
  -5  -5   1  124.73   12.01
   5   5  -1  150.79   13.63
  -5   5   1  164.62   13.66
   5   5  -1  157.53   14.45
   5  -5   0  222.56   15.08
  -5  -5   0  209.34   14.76
  -5  -5   0  220.02   10.08
   5   5   0  229.65   16.26
  -5  -5   0  229.19   14.37
  -5   5   0  267.14   16.49
   5   5   0  244.41   17.19
   5  -5   1   12.21    9.07
  -5  -5  -1   12.31    8.95
  -5   5  -1   12.74   11.05
   5   5   1   -1.05   11.60
  -5  -5  -1    8.86    4.71
  -5  -5  -1    8.23    8.96
   5   5   1    3.96   10.45
  -5  -5  -2  125.96   11.41
   5   5   2  110.84   12.77
  -5   5  -2  111.89    7.66
   5  -5   2   99.01    6.71
   5   5   2  145.88   14.40
  -5   5  -2  102.60   12.71
  -5  -5  -2   95.23    6.60
   5  -5   2  103.13   10.83
  -5  -5  -2  117.31   11.30
   5  -5   2  103.70   11.59
   5   5   3  239.37   16.29
  -5  -5  -3  230.67   15.01
   5   5   3  249.48   11.37
  -5   5  -3  262.42   11.50
   5  -5   3  235.10   10.78
  -5   5  -3  244.56   16.20
   5   5   3  285.04   17.71
   5   5   3  238.48   11.36
   5  -5   3  204.30   14.43
  -5  -5  -3  220.48   10.57
   5  -5   3  240.28   15.46
  -5  -5  -4   98.81   11.25
   5   5   4  105.39   12.65
   5   5   4   91.63    7.20
  -5   5  -4   99.23    7.11
   5  -5   4   90.13    6.34
  -5   5  -4   91.22   12.44
   5   5   4  108.98   13.79
   5   5   4   92.35    7.27
  -5  -5  -4   87.91    6.35
   5  -5   4   85.97   10.15
   5  -5   4  109.56   10.97
  -5  -5  -5   -7.57    9.01
  -5   5  -5   -1.55    5.58
   5   5   5   -2.59    5.55
   5  -5   5   -5.19    4.55
  -5   5  -5   -1.12   10.44
   5   5   5    1.43   11.27
   5   5   5   -1.77    5.69
   5  -5   5   10.62    8.59
  -5  -5  -5    1.15    4.80
   5  -5   5    6.73    8.57
  -5  -5  -6   13.45    8.99
   5   5   6    7.31    5.53
   5  -5   6   17.82    4.33
  -5   5  -6   -4.98   10.13
   5   5   6    7.19   11.51
   5   5   6    8.30    5.66
   5  -5   6    8.79    8.36
  -5  -5  -6    6.89    4.74
   5  -5   6   15.45    8.75
  -5  -5  -7  159.56   12.67
   5   5   7  162.42    8.62
   5  -5   7  148.83    7.70
   5   5   7  181.61   14.42
   5   5   7  158.00    8.61
  -5  -5  -7  153.89    8.01
   5  -5   7  130.40   11.50
   5  -5   7  136.13   11.99
  -5  -5  -8  125.96   11.56
   5   5   8  114.47   12.51
   5   5   8  105.78   10.57
   5   5   8  134.63    7.60
   5  -5   8  123.72    6.57
   5   5   8  121.26    7.62
  -5  -5  -8  119.75    7.04
   5  -5   8  104.91   10.35
   5  -5   8  115.38   10.94
  -5  -5  -9  123.47   11.16
   5   5   9   92.96   10.22
   5   5   9  110.22   11.65
   5   5   9  121.58    7.02
   5  -5   9  108.76    6.31
   5   5   9   91.36   10.00
   5   5   9  127.26    7.22
  -5  -5  -9  116.34    6.78
   5  -5   9   86.27    9.89
   5  -5   9  125.34   10.74
  -5  -5 -10    8.58    8.87
   5   5  10    9.28    3.99
   5  -5  10    8.02    3.56
   5   5  10   11.21    7.51
   5   5  10    3.65    7.25
  -5  -5 -10    9.92    4.58
   5  -5  10    5.54    7.44
   5  -5  10   20.65    7.80
  -5  -5 -11   75.63    9.80
   5   5  11   66.88    5.05
   5  -5  11   78.96    4.99
   5   5  11   68.95    5.08
   5   5  11   71.14    8.41
   5  -5  11   75.29    8.74
  -5  -5 -11   73.81    5.49
   5  -5  11   75.90    8.78
   5  -5  11   72.27    4.74
   5  -5  12  311.87   11.72
   5   5  12  262.56   11.69
   5  -5  12  272.49   11.71
   5  -5  12  304.87   14.90
  -5  -5 -12  346.38   12.11
   5  -5  13    2.05    2.90
  -5  -5 -13    7.74    3.82
  -6   0  27    4.96    4.28
  -6   0  26  289.13   12.59
  -6   0  25   -1.37    4.96
  -6   0  25   -2.10    4.79
  -6   0  25    7.99    7.88
  -6   0  25   -3.63    4.45
  -6   0  24  284.19   16.23
  -6   0  24  253.06   15.71
  -6   0  23   -1.59    4.76
  -6   0  23    3.35    4.83
  -6   0  23    0.50    8.61
  -6   0  23   -2.22    4.45
  -6   0  23    9.81    8.43
  -6   0  23   -4.71    4.76
  -6   0  22 1063.15   37.94
  -6   0  22 1002.44   37.80
  -6   0  22  997.90   37.76
  -6   0  22 1103.44   38.29
  -6   0  22  940.56   41.55
  -6   0  22  991.85   41.86
  -6   0  21   -0.85    5.08
  -6   0  21   -2.24    7.79
  -6   0  21    2.45    4.21
  -6   0  21   -2.63    3.94
  -6   0  21   -0.40    4.14
  -6   0  21   -0.51    4.31
  -6   0  21    5.16    8.40
  -6   0  21   10.88    8.89
  -6   0  21    1.41    4.09
  -6   0  21    1.60    4.54
  -6   0  21   -1.78    8.16
  -6   0  21    0.91    8.53
  -6   0  21    3.47    7.57
  -6   0  20   27.84    5.04
  -6   0  20   24.84    8.31
  -6   0  20   29.13    4.51
  -6   0  20   21.11    3.89
  -6   0  20   27.61    4.32
  -6   0  20   27.97    4.45
  -6   0  20   40.30    8.63
  -6   0  20   24.34    8.52
  -6   0  20    7.97    8.21
  -6   0  20   21.84    4.47
  -6   0  20   27.69    4.20
  -6   0  20   33.27    8.11
  -6   0  20   38.03    7.85
  -6   0  20   39.30    8.49
  -6   0  19   -3.68    4.42
  -6   0  19    3.12    6.98
  -6   0  19   -2.09    3.66
  -6   0  19   -1.80    3.29
  -6   0  19   -2.64    3.67
  -6   0  19   -2.32    3.62
  -6   0  19   -3.84    3.80
  -6   0  19   -0.41    7.45
  -6   0  19    5.23    7.11
  -6   0  19    4.51    7.48
  -6   0  19   -1.80    4.00
  -6   0  19   -0.21    3.55
  -6   0  19   -5.44    7.25
  -6   0  19    2.35    7.15
  -6   0  19    1.29    6.68
  -6   0  18  359.53   14.71
  -6   0  18  403.38   14.69
  -6   0  18  376.74   14.72
  -6   0  18  406.88   14.92
  -6   0  18  381.13   14.70
  -6   0  18  395.42   14.74
  -6   0  18  354.10   17.70
  -6   0  18  353.56   17.64
  -6   0  18  355.98   17.84
  -6   0  18  362.99   14.69
  -6   0  18  379.85   14.56
  -6   0  18  329.95   17.46
  -6   0  18  358.04   17.53
  -6   0  18  351.32   17.72
  -6   0  18  368.83   17.87
  -6   0  17    1.96    5.97
  -6   0  17    2.90    3.76
  -6   0  17   -0.84    3.22
  -6   0  17   -2.72    3.07
  -6   0  17   -2.16    3.00
  -6   0  17    0.85    3.12
  -6   0  17    1.12    3.03
  -6   0  17   -1.16    3.26
  -6   0  17    4.41    6.44
  -6   0  17    1.86    6.39
  -6   0  17    5.46    7.13
  -6   0  17   -2.95    6.38
  -6   0  17   -2.94    3.30
  -6   0  17    1.21    2.89
  -6   0  17    0.95    5.78
  -6   0  17   -0.32    6.40
  -6   0  17    5.33    5.89
  -6   0  16    1.18    3.58
  -6   0  16    9.71    6.13
  -6   0  16    4.53    3.06
  -6   0  16    3.24    2.91
  -6   0  16    5.04    2.76
  -6   0  16    5.91    2.94
  -6   0  16    3.66    2.85
  -6   0  16    4.55    2.87
  -6   0  16    4.20    2.84
  -6   0  16    2.33    3.17
  -6   0  16   -0.58    5.78
  -6   0  16    4.57    6.76
  -6   0  16    4.91    6.30
  -6   0  16    0.84    6.06
  -6   0  16    3.25    3.21
  -6   0  16    3.90    2.77
  -6   0  16    2.01    5.71
  -6   0  16    8.83    6.13
  -6   0  16   -0.32    5.39
  -6   0  15    5.02    5.70
  -6   0  15   -0.46    3.40
  -6   0  15    1.22    2.89
  -6   0  15   -0.08    2.61
  -6   0  15    1.19    2.52
  -6   0  15   -1.70    2.65
  -6   0  15   -0.80    2.71
  -6   0  15    1.50    2.71
  -6   0  15    2.62    2.79
  -6   0  15   -1.91    3.03
  -6   0  15   -0.41    3.06
  -6   0  15    0.21    2.69
  -6   0  15    2.71    6.37
  -6   0  15   -0.78    5.51
  -6   0  15   -1.77    5.89
  -6   0  15    2.48    5.84
  -6   0  15    0.26    5.39
  -6   0  15   -4.27    5.72
  -6   0  15   -0.28    5.15
  -6   0  14   -1.10    5.56
  -6   0  14    1.75    4.99
  -6   0  14    3.13    6.20
  -6   0  14   -0.23    5.37
  -6   0  14    6.12    5.85
  -6   0  14    0.91    5.82
  -6   0  14   -0.49    3.00
  -6   0  14   -0.56    2.55
  -6   0  14   -0.23    5.25
  -6   0  14    4.49    5.65
  -6   0  14   -0.58    3.39
  -6   0  13    0.21    5.46
  -6   0  13   -1.30    2.35
  -6   0  13    1.14    2.16
  -6   0  13    0.47    2.38
  -6   0  13   -0.05    2.75
  -6   0  13   -1.78    2.50
  -6   0  13    0.83    2.39
  -6   0  13    1.62    5.61
  -6   0  13   -7.27    6.25
  -6   0  13    1.81    5.13
  -6   0  13   -3.27    5.50
  -6   0  13    3.89    5.09
  -6   0  13    0.19    5.44
  -6   0  13    0.44    5.00
  -6   0  12 1456.17   51.90
  -6   0  12 1509.15   51.89
  -6   0  12 1466.28   51.91
  -6   0  12 1471.98   51.95
  -6   0  12 1425.98   51.85
  -6   0  12 1414.41   51.86
  -6   0  12 1466.03   51.84
  -6   0  12 1510.88   51.96
  -6   0  12 1390.20   53.36
  -6   0  12 1416.48   53.31
  -6   0  12 1585.00   51.97
  -6   0  12 1438.31   51.88
  -6   0  12 1476.34   53.45
  -6   0  12 1413.04   53.43
  -6   0  12 1363.40   51.85
  -6   0  11    2.21    2.85
   6   0 -11    1.59    3.91
  -6   0  11    1.52    2.16
  -6   0  11    0.09    2.07
  -6   0  11    0.09    1.93
  -6   0  11    0.84    2.16
  -6   0  11   -1.08    2.12
  -6   0  11   -2.30    2.38
  -6   0  11   -0.16    2.13
  -6   0  11    0.46    2.32
  -6   0  11    0.17    5.42
  -6   0  11   -2.13    5.35
  -6   0  11    0.14    2.30
   6   0 -11    1.36    1.84
  -6   0  11    0.42    2.51
  -6   0  11    0.97    4.89
  -6   0  11   -2.34    4.74
  -6   0  11   -0.34    4.52
  -6   0  10  433.65   15.49
  -6   0  10  443.82   15.52
  -6   0  10  455.61   15.57
  -6   0  10  418.42   15.46
  -6   0  10  420.69   15.46
  -6   0  10  437.30   15.45
  -6   0  10  414.90   15.51
  -6   0  10  446.81   15.57
  -6   0  10  405.76   17.14
  -6   0  10  433.11   16.83
  -6   0  10  413.66   15.53
  -6   0  10  414.75   15.53
   6   0 -10  412.19   15.19
  -6   0  10  415.57   17.24
  -6   0  10  446.94   17.04
  -6   0  10  410.91   16.78
  -6   0  10  420.95   17.08
   6   0 -10  428.37   16.16
  -6   0  10  420.67   15.57
  -6   0   9    0.50    4.22
  -6   0   9   -2.13    4.79
   6   0  -9   -4.06    3.91
  -6   0   9   -2.38    4.40
  -6   0   9    0.48    2.56
  -6   0   9    0.06    1.75
  -6   0   9    0.69    1.98
  -6   0   9   -0.35    1.91
  -6   0   9    0.18    1.53
  -6   0   9    0.63    1.92
  -6   0   9   -0.22    2.15
  -6   0   9    1.64    1.82
  -6   0   9    1.71    2.12
  -6   0   9   -2.15    4.85
  -6   0   9    0.11    3.92
  -6   0   9    2.05    4.51
  -6   0   9   -0.37    2.04
  -6   0   9    1.81    2.28
   6   0  -9    0.36    1.63
  -6   0   9    1.53    4.22
  -6   0   9   -1.55    4.17
  -6   0   9   -1.59    1.32
  -6   0   9    0.38    3.80
  -6   0   8    4.69    4.08
  -6   0   8    9.55    4.73
  -6   0   8    4.79    2.63
  -6   0   8    6.13    4.42
   6   0  -8    5.70    3.94
  -6   0   8   13.00    1.92
  -6   0   8    9.60    1.93
  -6   0   8   10.31    1.77
  -6   0   8   12.12    1.59
  -6   0   8    9.31    1.85
  -6   0   8    4.61    2.11
  -6   0   8    8.61    1.94
  -6   0   8    2.92    4.38
  -6   0   8    6.77    3.75
  -6   0   8    9.02    4.89
  -6   0   8    5.41    2.01
  -6   0   8    8.37    2.30
   6   0  -8    7.07    1.73
  -6   0   8    6.25    2.70
  -6   0   8    3.50    4.10
  -6   0   8    5.23    3.97
  -6   0   8    4.19    3.64
  -6   0   7   -1.71    3.79
  -6   0   7    3.08    4.59
  -6   0   7   -3.05    3.22
  -6   0   7   -2.08    4.07
   6   0  -7    1.51    3.89
  -6   0   7   -0.86    1.72
  -6   0   7    0.32    1.55
  -6   0   7    0.31    1.75
  -6   0   7    0.67    1.36
  -6   0   7   -0.09    1.95
  -6   0   7    0.75    1.60
  -6   0   7   -0.09    1.76
  -6   0   7    0.16    4.24
  -6   0   7    4.63    4.50
  -6   0   7   -0.96    3.37
   6   0  -7    0.10    1.82
  -6   0   7    0.61    1.87
   6   0  -7   -0.43    1.73
  -6   0   7    0.28    3.89
  -6   0   7    0.36    3.35
  -6   0   7    0.49    3.86
   6   0  -6  222.87    9.09
  -6   0   6  233.38    9.06
  -6   0   6  207.27    7.88
  -6   0   6  213.03    7.79
  -6   0   6  209.00    7.88
  -6   0   6  188.95    7.96
  -6   0   6  218.96    7.85
  -6   0   6  226.59    9.11
  -6   0   6  216.00    8.68
   6   0  -6  213.74    7.88
   6   0  -6  223.05    7.92
  -6   0   6  238.45    8.82
  -6   0   6  222.97    9.20
  -6   0   6  219.76    8.86
  -6   0   6  216.67    9.08
  -6   0   6  214.08    9.45
  -6   0   5    1.51    3.20
   6   0  -5    4.50    4.07
  -6   0   5    0.31    1.40
  -6   0   5   -0.62    1.04
  -6   0   5    2.34    1.33
   6   0  -5    3.31    1.88
  -6   0   5    0.74    2.85
  -6   0   5    5.08    3.57
  -6   0   5    6.68    4.13
  -6   0   5    2.02    4.26
  -6   0   5    2.71    2.70
  -6   0   4 3680.27  126.92
  -6   0   4 3702.40  126.59
   6   0  -4 3516.64  126.83
  -6   0   4 3721.36  126.79
  -6   0   4 3568.12  126.18
  -6   0   4 3590.48  126.22
   6   0  -4 3588.53  126.28
  -6   0   4 3726.52  126.82
  -6   0   4 3324.95  126.53
  -6   0   3   -0.45    2.04
  -6   0   3   -3.01    4.99
   6   0  -3    1.00    4.00
  -6   0   3    0.63    4.78
   6   0  -3    1.41    1.76
  -6   0   3    0.24    0.86
   6   0  -3    0.59    1.90
  -6   0   3    2.02    4.46
  -6   0   3    1.25    1.70
   6   0  -2 1153.87   41.39
  -6   0   2 1185.80   42.28
   6   0  -2 1145.42   42.05
  -6   0   2 1191.53   42.20
  -6   0   2 1237.65   42.25
   6   0  -1   -0.72    1.89
   6   0  -1   -1.02    3.84
  -6   0   1   -0.24    4.74
  -6   0   1    4.59    5.33
   6   0   0  165.33    6.14
   6   0   0  145.49    7.40
  -6   0   0  151.82    8.05
  -6   0   0  165.41    8.49
   6   0   1   -1.30    1.67
   6   0   1   -2.65    3.92
   6   0   1   -0.51    0.70
   6   0   1    0.14    0.89
  -6   0  -1    0.27    5.61
   6   0   1    1.36    2.67
   6   0   1   -0.68    1.90
  -6   0  -1   -1.20    4.93
   6   0   1   -0.53    1.59
   6   0   2  752.10   26.04
   6   0   2  704.23   25.02
   6   0   2  690.31   24.98
   6   0   2  705.47   25.08
   6   0   2  720.20   25.72
  -6   0  -2  747.65   26.54
   6   0   2  712.42   25.15
   6   0   2  692.45   25.52
   6   0   2  712.48   25.31
   6   0   2  719.80   25.33
  -6   0  -2  765.68   26.47
  -6   0  -3    4.99    5.26
   6   0   3   -1.70    2.73
   6   0   3    1.34    4.33
   6   0   3   -0.92    1.14
   6   0   3    1.36    1.21
   6   0   3    1.62    1.54
   6   0   3   -3.53    3.37
  -6   0  -3    0.42    5.81
   6   0   3    2.06    2.04
   6   0   3   -0.38    3.42
   6   0   3    0.89    2.61
   6   0   3    0.69    2.76
   6   0   4 3189.10  112.00
  -6   0  -4 3234.89  112.67
   6   0   4 3153.40  111.53
   6   0   4 3096.90  111.47
   6   0   4 3166.01  111.54
  -6   0  -4 3138.66  112.65
   6   0   4 3204.11  112.35
   6   0   4 3177.25  111.56
   6   0   4 3199.51  112.27
   6   0   4 3334.06  112.28
   6   0   4 3141.14  111.99
  -6   0  -5    0.13    5.59
   6   0   5   -0.73    3.35
   6   0   5    0.21    1.47
   6   0   5    0.14    1.44
   6   0   5   -0.44    1.76
  -6   0  -5    0.25    6.26
   6   0   5   -2.15    3.75
   6   0   5   -1.71    2.11
   6   0   5    0.10    3.74
   6   0   5   -2.54    3.36
   6   0   5   -1.71    3.44
  -6   0  -6  275.47   11.15
   6   0   6  270.14    9.67
   6   0   6  227.32    8.35
   6   0   6  266.14   10.18
  -6   0  -6  268.98   11.49
   6   0   6  286.39   10.91
   6   0   6  256.57   10.06
   6   0   6  266.85    9.99
   6   0   6  257.13    9.63
   6   0   7   -0.47    4.05
   6   0   7   -0.35    1.81
   6   0   7   -0.36    2.07
   6   0   7    1.19    1.85
   6   0   7   -1.07    2.05
   6   0   7   -0.84    4.34
   6   0   7    3.17    4.04
   6   0   8   99.52    4.36
   6   0   8  104.87    4.24
   6   0   8   83.17    4.25
   6   0   8   61.95    6.44
   6   0   8   68.42    6.24
   6   0   8   69.12    7.13
  -6   0  -9    0.89    6.37
   6   0   9    1.12    4.31
   6   0   9    0.10    1.98
   6   0   9   -0.15    2.17
  -6   0  -9    1.57    6.97
   6   0   9    0.20    4.75
   6   0   9    1.79    3.13
  -6   0  -9    2.74    2.97
   6   0   9   -2.49    5.73
   6   0   9    0.73    5.54
   6   0   9    1.22    4.75
   6   0  10    9.74    6.57
   6   0  10   11.87    4.92
   6   0  10    2.51    2.27
   6   0  10    4.87    2.53
   6   0  10   10.18    3.31
  -6   0 -10    5.91    7.03
   6   0  10   13.63    5.30
   6   0  10    8.54    3.41
   6   0  10   18.08    6.22
   6   0  10   12.35    4.96
   6   0  10    9.20    5.90
   6   0  10   26.12    5.35
   6   0  11   -3.90    6.67
   6   0  11    8.11    5.08
   6   0  11   -0.62    2.63
   6   0  11   -0.85    3.36
   6   0  11   -1.22    2.56
   6   0  11   -1.57    5.52
   6   0  11    1.49    3.42
   6   0  11   -1.13    6.16
   6   0  11    0.30    5.89
   6   0  11    4.44    5.18
   6   0  12 1901.08   71.99
   6   0  12 1956.09   73.20
   6   0  12 1949.45   70.40
   6   0  12 2037.47   70.31
   6   0  12 1956.00   70.51
   6   0  12 1924.79   70.23
   6   0  12 1951.74   72.70
   6   0  12 2022.68   70.52
   6   0  12 2029.14   73.12
   6   0  12 1989.12   72.71
   6   0  12 1962.53   73.20
   6   0  13    2.20    7.35
   6   0  13   -0.38    4.04
   6   0  13   -2.92    3.09
   6   0  13    2.29    3.76
   6   0  13    0.49    2.99
   6   0  13    7.31    6.07
   6   0  13   -1.01    3.70
   6   0  13    5.49    6.80
   6   0  13    0.37    6.50
   6   0  13    3.88    6.01
   6   0  14  529.03   20.32
   6   0  14  522.16   24.04
   6   0  14  529.57   20.18
   6   0  14  532.66   19.98
   6   0  14  540.52   20.35
   6   0  14  529.12   23.32
   6   0  14  545.25   20.39
   6   0  14  521.62   23.51
   6   0  14  533.31   23.86
   6   0  14  547.01   23.16
   6   0  15    1.45    4.45
   6   0  15    6.46    8.44
   6   0  15   -0.59    3.49
   6   0  15    2.48    3.58
   6   0  15    0.75    4.21
   6   0  15   -4.03    7.24
   6   0  15    0.61    4.26
   6   0  15   -1.58    7.47
   6   0  15    3.12    7.92
   6   0  15   -6.14    6.82
   6   0  16   10.76    4.84
   6   0  16    9.07    8.98
   6   0  16    1.65    3.74
   6   0  16   10.22    4.31
   6   0  16   17.75    8.21
   6   0  16   11.17    4.69
   6   0  16    5.33    7.96
   6   0  16    7.66    8.40
   6   0  16   18.72    7.30
   6   0  17   -0.88    5.17
   6   0  17   -0.66    3.97
   6   0  17   -0.84    4.63
   6   0  17    0.80    4.73
   6   0  17   -2.08    8.17
   6   0  17    2.01    8.66
   6   0  18  329.95   13.53
   6   0  18  326.40   13.42
   6   0  18  319.47   13.59
   6   0  18  281.44   17.38
   6   0  18  314.64   13.15
   6   0  18  294.89   17.21
   6   0  19    1.83    8.14
   6   0  19    4.60    8.72
   6   0  19    7.04    8.65
   6   0  20  191.68    9.48
   6   0  20  223.34   13.56
   6   0  20  197.39    9.38
   6   0  20  189.82   13.43
   6   0  20  210.37    9.62
   6   0  20  190.66   13.75
   6   0  21   -0.45    4.36
   6   0  21   -6.33    4.47
   6   0  21   -1.57    8.23
   6   0  21   -2.39    4.64
   6   0  21    8.84    8.11
   6   0  22  352.56   14.03
   6   0  22  337.24   14.11
   6   0  22  368.99   14.21
   6   0  22  360.74   17.88
   6   0  23   -5.90    3.79
   6   0  23   -4.62    4.49
   6   0  23    2.34    3.74
   6   0  23    0.65    7.27
   6   0  24  151.95    6.89
  -6   2  27    8.85    6.14
  -6   2  27    7.25    3.98
  -6   2  26  123.56    9.96
  -6   2  26  120.45    9.62
  -6   2  26  103.55    9.38
  -6   2  26  111.73    6.57
  -6   2  25  233.16   13.94
  -6   2  25  221.36   10.50
  -6   2  25  242.66   13.75
  -6   2  25  236.77   14.03
  -6   2  24    4.65    8.01
  -6   2  24    4.99    4.57
  -6   2  24    2.67    4.05
  -6   2  24    0.86    8.03
  -6   2  24    2.62    3.97
  -6   2  24    5.49    7.40
  -6   2  24    8.19    7.47
  -6   2  23   35.00    8.76
  -6   2  23   23.99    4.94
  -6   2  23   20.95    4.34
  -6  -2  23   16.33    4.31
  -6  -2  23   30.12    4.93
  -6  -2  23   30.43    5.05
  -6   2  23   23.32    8.76
  -6   2  23   27.92    4.42
  -6   2  23   36.74    8.19
  -6   2  23   33.52    8.28
  -6   2  22    9.47    8.32
  -6   2  22   25.06    5.18
  -6  -2  22   15.86    4.42
  -6  -2  22   15.51    4.91
  -6  -2  22   16.83    4.93
  -6   2  22   15.59    8.72
  -6   2  22   14.95    8.11
  -6   2  22   14.40    8.07
  -6   2  21  477.20   19.78
  -6  -2  21  512.05   19.97
  -6  -2  21  541.13   20.16
  -6   2  21  522.53   20.20
  -6  -2  21  533.54   19.93
  -6  -2  21  505.26   20.01
  -6   2  21  477.23   23.78
  -6   2  21  503.25   19.66
  -6   2  21  491.92   23.14
  -6   2  21  503.35   23.77
  -6   2  20    0.95    4.40
  -6   2  20    2.10    4.14
  -6  -2  20    3.47    3.84
  -6  -2  20    9.24    4.64
  -6  -2  20   -1.03    4.57
  -6  -2  20    0.81    4.31
  -6  -2  20   15.05   10.22
  -6   2  20    8.11    4.17
  -6  -2  20    4.12    8.89
  -6  -2  20    7.15    8.80
  -6   2  20   13.27    8.39
  -6   2  19  290.07   15.90
  -6   2  19  309.53   16.65
  -6   2  19  260.87   11.96
  -6  -2  19  304.71   12.39
  -6  -2  19  288.46   12.17
  -6   2  19  275.97   12.34
  -6  -2  19  293.31   12.11
  -6  -2  19  291.92   12.35
  -6  -2  19  282.50   12.25
  -6   2  19  299.30   16.16
  -6   2  19  291.72   12.12
  -6  -2  19  296.37   16.74
  -6  -2  19  289.71   16.65
  -6   2  19  308.70   16.82
  -6  -2  19  291.88   17.17
  -6   2  18  193.68   13.08
  -6   2  18  209.01   13.48
  -6  -2  18  202.66    9.28
  -6   2  18  211.28    9.22
  -6  -2  18  208.34    9.53
  -6   2  18  198.80    9.43
  -6  -2  18  207.13    9.45
  -6  -2  18  206.70    9.19
  -6  -2  18  196.18    9.32
  -6   2  18  214.88   13.13
  -6   2  18  206.40    9.41
  -6  -2  18  209.46   13.55
  -6  -2  18  189.79   13.21
  -6   2  18  205.35   13.36
  -6  -2  18  210.91   14.45
  -6  -2  18  210.66   13.51
  -6   2  17  925.21   38.29
  -6   2  17  908.02   38.54
  -6   2  17  938.60   35.25
  -6  -2  17  975.03   35.40
  -6  -2  17 1010.56   35.48
  -6   2  17  949.40   35.44
  -6  -2  17  954.90   35.17
  -6  -2  17  950.91   35.31
  -6  -2  17 1011.83   35.44
  -6   2  17  924.06   38.22
  -6  -2  17  955.34   35.22
  -6   2  17  997.75   35.29
  -6  -2  17  942.66   38.74
  -6  -2  17  934.33   38.72
  -6   2  17  916.43   38.87
  -6  -2  17  975.23   39.20
  -6  -2  17  944.03   38.79
  -6   2  16   56.76    8.01
   6  -2 -16   59.33    8.54
  -6   2  16   61.26    8.27
  -6   2  16   65.76    4.50
  -6  -2  16   67.79    4.86
  -6   2  16   69.80    4.89
  -6  -2  16   63.41    4.44
  -6  -2  16   64.18    4.78
  -6  -2  16   58.68    4.55
  -6   2  16   50.23    7.74
  -6  -2  16   50.73    9.24
  -6  -2  16   59.67    8.31
  -6  -2  16   56.35    4.82
  -6   2  16   58.07    4.49
  -6  -2  16   53.14    8.00
  -6  -2  16   62.38    8.34
  -6   2  16   53.00    7.86
  -6  -2  16   63.69    8.61
   6  -2 -15   83.29    8.94
  -6   2  15   88.99    8.57
  -6   2  15   84.69    8.63
  -6  -2  15   77.01    5.14
  -6   2  15   69.82    4.76
  -6  -2  15   87.22    5.24
  -6  -2  15   81.73    4.80
  -6  -2  15   80.39    4.97
  -6  -2  15   86.32    9.76
  -6   2  15  104.88    8.43
  -6  -2  15   96.57    8.54
  -6   2  15   94.90    5.08
  -6  -2  15   88.01    5.17
  -6  -2  15   85.62    8.77
  -6  -2  15   84.33    8.58
   6  -2 -15   84.08    5.18
  -6   2  15   94.61    8.41
  -6  -2  15   97.14    9.20
   6  -2 -14  137.53    9.91
  -6   2  14  135.50    9.79
  -6   2  14  123.65    9.57
  -6   2  14  156.10    6.55
  -6  -2  14  154.89    6.86
  -6  -2  14  153.76    6.86
  -6  -2  14  132.48    6.43
  -6  -2  14  141.01    6.59
  -6   2  14  135.80    9.49
  -6  -2  14  132.50    9.39
  -6  -2  14  136.78    6.63
   6  -2 -14  132.02    6.61
  -6  -2  14  136.96    9.71
  -6  -2  14  138.69    9.94
  -6   2  14  125.27    9.40
  -6  -2  14  153.05   11.01
  -6  -2  14  133.37    9.98
  -6   2  13  112.24    8.86
   6  -2 -13  128.34    9.33
  -6   2  13  109.33    8.96
  -6   2  13  135.57    5.79
  -6  -2  13  133.60    6.13
  -6  -2  13  118.98    5.65
  -6  -2  13  114.46    5.77
  -6  -2  13  124.67    6.01
  -6   2  13  118.09    8.58
  -6   2  13  118.03    8.30
  -6  -2  13  122.73    8.66
  -6  -2  13  125.33    5.96
  -6  -2  13  134.56    9.25
  -6  -2  13  102.05    8.74
   6  -2 -13  117.64    5.95
  -6  -2  13  109.96    9.81
  -6  -2  13  120.33    9.32
   6  -2 -12  166.69    9.87
  -6  -2  12  149.26    6.76
  -6   2  12  135.80    6.29
  -6  -2  12  133.54    6.63
  -6  -2  12  145.34    6.33
  -6  -2  12  134.69    6.41
  -6   2  12  147.36    9.42
  -6   2  12  156.09    9.21
  -6   2  12  160.14    8.98
  -6  -2  12  179.32    9.42
   6  -2 -12  156.17    6.67
  -6  -2  12  158.18    9.50
  -6  -2  12  167.86    9.62
  -6  -2  12  163.37    9.83
  -6  -2  12  158.98   10.18
  -6   2  12  152.61    9.32
   6  -2 -11  133.89    8.95
  -6  -2  11  123.61    6.01
  -6   2  11  119.81    5.73
  -6  -2  11  122.86    5.98
  -6   2  11  132.46    8.47
  -6   2  11  143.13    8.45
  -6  -2  11  141.89    8.31
   6  -2 -11  126.15    5.99
  -6  -2  11  122.89    8.45
  -6  -2  11  135.69    8.76
  -6  -2  11  123.49    9.42
  -6   2  11  149.16    8.97
  -6  -2  11  143.11    9.10
   6  -2 -10   72.00    7.70
  -6   2  10   73.02    7.58
  -6   2  10  108.88    4.84
  -6  -2  10   96.93    4.44
  -6  -2  10  100.86    4.53
  -6  -2  10   71.55    7.09
  -6  -2  10   78.71    8.20
  -6   2  10   80.48    7.29
  -6  -2  10   81.95    7.24
  -6  -2  10   71.28    7.09
  -6   2  10   93.19    7.86
  -6  -2  10   91.61    7.72
   6  -2  -9    4.42    6.15
  -6   2   9    3.05    6.26
  -6   2   9    7.22    2.96
  -6  -2   9    6.99    2.29
  -6  -2   9    4.51    2.21
  -6  -2   9    0.69    6.30
  -6  -2   9    0.81    4.71
  -6   2   9    3.38    4.81
  -6  -2   9    0.71    5.29
  -6   2   9    7.47    3.33
   6   2  -9   10.61    3.02
  -6  -2   9    2.75    5.16
  -6   2   9    5.82    6.33
  -6  -2   9    2.04    5.50
  -6   2   8    7.38    6.42
  -6  -2   8    0.29    2.48
  -6   2   8    1.21    2.94
  -6  -2   8    2.38    2.17
  -6  -2   8   -0.04    2.18
  -6  -2   8    3.38    4.34
  -6  -2   8    3.42    6.37
   6   2  -8    2.53    3.12
  -6   2   8    3.13    3.20
  -6  -2   8    1.24    5.36
   6  -2  -8    5.26    6.31
  -6   2   7 1368.95   52.35
  -6   2   7 1446.84   50.92
  -6  -2   7 1443.88   50.74
  -6  -2   7 1436.20   50.75
  -6  -2   7 1395.85   51.66
  -6   2   7 1439.90   50.94
   6   2  -7 1489.58   50.90
  -6  -2   7 1422.83   52.04
   6  -2  -7 1461.77   50.92
  -6  -2   7 1359.89   52.02
  -6  -2   7 1402.16   50.71
   6  -2  -7 1431.82   52.64
  -6  -2   7 1342.87   51.46
  -6   2   6  486.20   19.54
  -6   2   6  482.23   17.56
  -6  -2   6  477.79   17.29
  -6  -2   6  460.73   17.25
  -6  -2   6  471.59   18.17
   6   2  -6  498.48   17.61
  -6   2   6  486.61   17.63
   6  -2  -6  494.99   17.57
  -6  -2   6  478.15   18.70
  -6  -2   6  467.70   17.38
   6  -2  -6  485.51   19.63
  -6   2   5 1289.95   49.74
  -6   2   5 1371.41   48.34
  -6  -2   5 1440.93   48.15
  -6  -2   5 1339.63   48.07
  -6  -2   5 1299.78   48.61
  -6   2   5 1335.32   48.34
   6   2  -5 1376.57   48.35
   6  -2  -5 1388.74   48.33
  -6  -2   5 1290.58   49.08
  -6  -2   5 1327.05   48.19
   6  -2  -5 1313.78   49.91
  -6   2   4  121.38    5.39
  -6  -2   4  115.42    4.63
  -6  -2   4  108.48    4.75
  -6   2   4  119.21    5.52
  -6   2   4  122.76    8.41
   6  -2  -4  127.92    5.41
  -6  -2   4  120.07    6.22
  -6  -2   4  127.07    5.34
   6  -2  -4  135.53    8.34
   6   2  -4  134.68    8.86
  -6   2   3 1036.13   36.58
  -6   2   3 1024.60   36.59
  -6   2   3  994.21   38.11
   6  -2  -3 1040.72   36.55
  -6  -2   3  965.18   36.94
  -6  -2   3 1018.78   36.50
   6   2  -3 1043.75   38.38
   6  -2  -3 1066.12   38.23
  -6   2   2  186.07    8.07
  -6   2   2  215.16   10.81
  -6   2   2  195.72    8.19
   6  -2  -2  215.24    8.12
  -6  -2   2  205.75    8.09
   6  -2  -2  227.93   10.58
   6   2  -2  231.99   11.20
  -6   2   1  174.94    7.13
  -6   2   1  195.94   10.03
  -6   2   1  185.33    7.24
   6  -2  -1  185.10    7.05
  -6  -2   1  186.92    7.16
   6   2  -1  197.07   10.28
   6  -2  -1  191.99    9.63
  -6   2   0  107.01    4.88
   6  -2   0   94.95    4.14
  -6   2   0   90.54    7.98
  -6   2   0  103.46    5.03
   6  -2   0  106.58    4.80
  -6  -2   0  101.60    4.94
   6   2   0  110.22    8.42
   6  -2   0  101.47    7.65
  -6   2  -1  451.51   15.45
   6  -2   1  411.43   15.07
  -6   2  -1  400.98   17.53
   6   2   1  425.14   15.53
   6  -2   1  418.94   15.35
  -6  -2  -1  403.83   15.46
   6  -2   1  393.28   17.18
   6   2   1  392.48   17.74
  -6   2  -2   72.69    3.92
   6  -2   2   63.25    3.19
  -6   2  -2   70.87    7.41
   6  -2   2   69.16    3.86
   6   2   2   66.14    4.25
  -6  -2  -2   64.09    4.16
   6   2   2   58.04    7.69
   6   2   3   10.66    6.88
  -6   2  -3    2.04    2.73
   6  -2   3    2.41    1.98
  -6   2  -3    1.40    6.63
   6   2   3   -0.16    3.27
   6  -2   3    0.96    2.75
  -6   2  -3    1.94    6.66
   6   2   4  468.93   18.75
  -6   2  -4  406.12   15.97
   6  -2   4  397.70   15.78
  -6   2  -4  462.95   18.27
   6  -2   4  471.66   17.38
   6  -2   4  471.57   16.03
   6   2   4  436.53   16.22
   6  -2   4  431.42   15.81
  -6   2  -4  459.31   18.50
   6  -2   4  486.28   17.55
   6   2   5  111.75    8.80
  -6   2  -5   96.93    4.98
   6  -2   5  103.33    4.68
  -6   2  -5  106.04    8.31
   6  -2   5  110.77    5.07
  -6   2  -5  111.23    8.34
   6  -2   5  119.99    8.28
  -6  -2  -5  113.89    5.48
   6  -2   5  102.93    7.69
   6   2   6  958.58   37.27
  -6   2  -6  946.85   34.82
   6  -2   6  987.71   34.81
   6  -2   6  998.85   37.08
  -6   2  -6  992.68   36.95
   6  -2   6 1003.20   37.54
   6  -2   6 1004.33   37.55
  -6  -2  -6  963.45   35.03
   6   2   6  947.98   36.38
  -6   2  -6  954.43   36.67
   6  -2   6  994.28   36.49
   6   2   7    8.79    5.71
  -6   2  -7    5.43    6.45
   6  -2   7    4.27    5.74
   6  -2   7   12.07    2.98
   6   2   7    4.07    4.78
   6  -2   7    8.37    5.91
  -6   2  -7    6.85    6.50
   6  -2   7   14.48    5.86
   6  -2   7   13.57    3.20
  -6  -2  -7    8.25    3.54
   6  -2   7   11.81    6.10
   6  -2   7    9.26    6.32
   6   2   7    9.43    7.06
   6  -2   8  629.12   26.31
   6   2   8  639.96   26.23
   6   2   8  601.55   24.21
   6  -2   8  699.47   24.49
   6  -2   8  717.12   24.30
   6   2   8  589.73   26.18
   6  -2   8  655.84   26.70
   6  -2   8  707.97   27.06
   6   2   8  683.67   24.41
   6  -2   8  684.87   24.40
   6  -2   8  659.78   27.37
  -6   2  -8  653.98   26.45
   6  -2   8  692.23   27.38
  -6  -2  -8  655.05   24.45
   6   2   8  669.36   26.93
   6   2   9   10.66    3.56
   6   2   9   11.60    6.27
   6   2   9   23.12    6.34
   6  -2   9   16.43    6.68
   6  -2   9   12.40    3.60
   6  -2   9   24.72    6.72
   6  -2   9   14.45    6.42
   6   2   9   11.48    5.27
   6  -2   9   23.51    3.24
   6  -2   9   18.04    3.11
   6  -2   9   13.83    3.49
  -6  -2  -9   19.37    4.00
   6  -2   9   22.16    6.94
   6  -2   9   19.56    6.46
   6   2   9   22.28    7.40
   6  -2  10    5.87    6.96
   6   2  10   14.92    5.81
   6  -2  10    8.30    6.71
   6  -2  10   20.95    3.41
   6  -2  10   17.19    3.28
   6   2  10   17.45    6.59
   6  -2  10   10.49    3.68
  -6  -2 -10   12.45    4.07
   6  -2  10   19.96    7.54
   6  -2  10   12.22    6.73
   6   2  10   13.21    6.50
   6   2  10   11.97    3.79
   6  -2  10    9.44    3.81
   6   2  10   15.93    7.12
   6  -2  10    7.28    7.07
   6  -2  11   12.79    4.04
   6   2  11   17.82    6.81
   6   2  11   16.53    4.04
   6   2  11   15.40    7.37
   6  -2  11   21.46    7.56
   6   2  11   16.44    3.43
   6  -2  11   17.96    3.54
   6  -2  11   17.66    3.47
   6   2  11   13.10    6.80
   6  -2  11   17.20    3.98
   6  -2  11   13.94    7.12
   6  -2  11   18.62    7.75
  -6  -2 -11   14.39    4.45
   6  -2  11   13.20    7.77
   6   2  11    8.71    7.36
   6  -2  11   19.79    7.30
   6   2  12  287.59   12.37
   6   2  12  311.48   15.83
   6  -2  12  299.71   12.43
   6  -2  12  330.22   16.02
   6   2  12  277.66   15.38
   6  -2  12  333.24   12.61
   6   2  12  293.13   12.40
   6   2  12  307.24   12.82
   6  -2  12  294.10   12.33
   6  -2  12  317.52   12.46
   6  -2  12  309.44   12.42
   6   2  12  297.85   16.18
   6  -2  12  327.87   12.66
   6  -2  12  315.51   16.88
   6  -2  12  311.55   16.48
  -6  -2 -12  318.51   12.73
   6  -2  12  323.48   16.46
   6  -2  12  307.13   16.09
   6   2  12  321.62   16.87
  -6  -2 -13  223.55   15.33
   6   2  13  241.06   14.53
   6  -2  13  247.43   14.49
   6   2  13  256.09   10.85
   6  -2  13  231.15   10.74
   6   2  13  241.12   14.02
   6  -2  13  265.94   10.94
   6   2  13  257.67   10.80
   6   2  13  262.89   11.21
   6  -2  13  259.74   10.74
   6  -2  13  252.77   10.76
   6   2  13  243.80   14.75
   6  -2  13  267.21   11.03
   6  -2  13  264.71   15.67
   6  -2  13  262.17   15.07
   6  -2  13  262.90   14.90
   6   2  13  240.67   15.20
   6  -2  13  263.36   14.47
  -6  -2 -14   45.35    9.82
   6   2  14   34.12    9.24
   6  -2  14   31.57    9.02
   6   2  14   35.21    5.08
   6  -2  14   41.30    5.08
   6   2  14   19.41    4.32
   6   2  14   26.85    4.67
   6  -2  14   31.78    4.16
   6  -2  14   33.64    4.32
   6   2  14   30.39    5.01
   6  -2  14   27.39    4.55
   6   2  14   23.87    8.47
   6  -2  14   33.47    4.91
   6  -2  14   48.56    9.91
   6  -2  14   43.57    8.78
   6  -2  14   40.07    9.29
   6   2  14   29.31    9.37
   6  -2  14   44.19    8.38
   6   2  15  301.92   12.73
   6  -2  15  287.32   12.64
   6   2  15  315.25   13.07
   6  -2  15  308.31   12.77
   6  -2  15  305.10   12.64
   6   2  15  291.73   12.96
   6  -2  15  315.56   12.66
   6  -2  15  310.85   12.85
   6  -2  15  321.04   17.28
   6  -2  15  310.83   17.91
   6  -2  15  314.42   17.28
   6   2  15  280.98   17.38
   6   2  16   31.73    5.29
   6  -2  16   35.57    4.73
   6  -2  16   42.27    5.34
   6   2  16   45.81    9.08
   6   2  16   32.96    4.98
   6  -2  16   32.27    4.63
   6  -2  16   44.09    5.32
   6  -2  16   44.60    9.24
   6   2  17   20.58    9.08
   6   2  17    8.11    7.72
   6  -2  17   10.40    9.08
   6  -2  17    0.46    8.35
   6  -2  17    5.98    8.53
   6  -2  18   68.27    5.80
   6  -2  18   62.05    9.08
   6   2  18   59.60    5.43
   6   2  18   72.93    5.83
   6  -2  18   63.71    5.45
   6   2  18   71.72    9.48
   6  -2  18   79.65    5.86
   6  -2  18   91.05   10.48
   6  -2  18   67.00    9.54
   6   2  18   67.47   10.24
   6  -2  19  131.28    7.30
   6   2  19  142.87    7.27
   6  -2  19  145.24    7.34
   6   2  19  133.21    7.41
   6   2  19  124.32   11.11
   6  -2  19  137.82    7.35
   6  -2  19  139.11   10.91
   6  -2  19  133.93   11.56
   6   2  19  132.41   11.82
   6   2  20   -0.72    3.70
   6   2  20   -2.81    4.18
   6  -2  20    4.24    4.15
   6   2  20    5.46    7.63
   6  -2  20    6.56    4.18
   6  -2  20   -6.08    8.07
   6   2  20    0.39    8.00
   6   2  21  130.71    6.74
   6   2  21  139.15    6.97
   6   2  21  152.09   10.51
   6  -2  21  146.23    6.99
   6  -2  21  131.48   10.63
   6   2  21  163.63   10.91
   6   2  22   79.25    4.92
   6   2  22   96.01    4.97
  -6   4  23    8.43    3.18
  -6   4  22   35.70    4.10
  -6  -4  22   37.18    3.74
  -6   4  22   32.31    6.71
  -6   4  21   91.03    8.94
  -6  -4  21   85.77    5.10
  -6   4  21   82.65    5.43
  -6  -4  21   76.61    5.30
  -6  -4  21   90.69    9.07
  -6   4  21   84.68    8.46
  -6   4  20  128.17   10.56
  -6  -4  20  129.63    6.79
  -6   4  20  124.97    7.06
  -6   4  20  144.23   10.82
  -6  -4  20  154.27   11.01
  -6  -4  20  133.50    6.56
  -6  -4  20  128.06    6.97
   6  -4 -19  102.59    9.98
  -6  -4  19  126.40    6.61
  -6   4  19  112.15    6.61
  -6  -4  19  108.13    6.36
  -6  -4  19   97.66    5.98
   6  -4 -19   95.86   10.26
  -6   4  19  116.14   10.27
   6  -4 -19  103.39    6.32
  -6   4  19  105.49   10.31
  -6  -4  19  107.95   10.52
   6  -4 -18    1.12    8.81
  -6   4  18    0.61    4.35
  -6  -4  18    0.60    3.95
  -6  -4  18    1.52    4.04
  -6  -4  18   -0.39    4.34
  -6  -4  18    0.72    3.80
  -6   4  18   10.48    8.25
  -6   4  18   -6.10    7.49
  -6  -4  18    5.51    7.97
   6  -4 -18    0.89    4.73
  -6   4  18   10.49    7.52
  -6  -4  18   -0.46    8.16
   6  -4 -17   93.86   11.23
  -6   4  17   83.62    6.48
  -6  -4  17   87.04    6.20
  -6  -4  17   91.86    5.75
  -6   4  17  103.24   10.71
  -6   4  17  106.37   10.06
   6  -4 -17  100.27    6.46
  -6  -4  17   81.34    9.88
  -6   4  17   83.57   10.60
  -6   4  16   85.74   10.79
  -6   4  16   92.24   10.98
  -6  -4  16  105.54   11.57
  -6  -4  16  101.15    6.65
  -6  -4  16  103.74    5.99
   6  -4 -16  100.76   11.62
   6  -4 -16  105.24    6.78
  -6  -4  16   92.28   10.12
  -6   4  16   94.60   10.12
  -6   4  15   33.33    9.28
  -6   4  15   21.37    8.60
  -6  -4  15   49.21    9.84
  -6   4  15   21.42    8.25
  -6   4  15   19.11    4.54
  -6  -4  15   37.38    8.88
   6  -4 -15   53.53   10.46
  -6   4  15   32.11    8.55
  -6  -4  14   36.54    9.67
  -6  -4  14   36.29    5.55
  -6   4  14   39.48    9.74
  -6   4  14   38.15    8.95
   6  -4 -14   41.37    5.75
  -6   4  14   43.72    9.17
   6  -4 -14   64.34   11.17
  -6  -4  13  189.65    9.96
  -6   4  13  202.55    9.88
  -6   4  13  200.70   14.33
   6  -4 -13  210.21    9.93
  -6   4  13  201.92   13.79
  -6  -4  12   93.13    6.75
   6  -4 -12   98.23    6.90
  -6  -4  12  106.95   12.00
  -6   4  12   96.87    6.87
  -6  -4  11  310.01   13.35
  -6   4  11  289.23   13.15
   6  -4 -11  335.59   13.40
  -6  -4  11  328.72   18.20
   6  -4 -10  226.04   15.37
  -6  -4  10  187.91    9.73
  -6   4  10  204.85    9.68
  -6   4  10  182.15   14.48
   6  -4 -10  217.32    9.76
  -6  -4  10  168.78   13.96
   6  -4  -9  268.37   16.96
   6   4  -9  271.18   11.81
  -6   4   9  294.37   12.07
  -6  -4   9  264.95   12.05
  -6   4   9  256.56   16.50
   6  -4  -9  276.33   11.97
  -6   4   9  277.75   17.05
  -6  -4   9  249.19   16.43
   6   4  -8   50.60   10.59
   6  -4  -8   57.20   10.57
  -6   4   8   46.29    5.50
   6   4  -8   49.20    5.58
  -6  -4   8   46.27    5.38
  -6   4   8   45.51   10.78
  -6   4   8   44.20    5.73
   6   4  -8   48.26    5.68
   6  -4  -8   54.73    5.59
  -6   4   8   45.32   10.42
  -6  -4   8   42.25    9.49
   6   4  -7  104.08   12.29
   6  -4  -7  132.28   12.35
   6   4  -7  129.29    7.49
  -6   4   7  114.76    7.23
  -6   4   7  121.31    7.50
  -6  -4   7  119.75    7.14
   6   4  -7  116.10    7.44
  -6   4   7  112.19   11.87
  -6  -4   7  115.49   11.35
   6  -4  -7  124.66    7.20
  -6   4   7  117.98   12.28
   6   4  -6   82.70   11.98
   6  -4  -6   84.77   10.88
  -6   4   6   77.55   11.03
   6   4  -6   77.13    6.42
  -6   4   6   65.72    5.88
  -6   4   6   68.59    6.25
   6   4  -6   80.45    6.39
   6  -4  -6   67.20    5.73
  -6   4   6   65.77   10.36
  -6  -4   6   75.62    9.98
   6   4  -5   68.48   11.63
   6  -4  -5   53.04   10.02
  -6   4   5   66.87    5.93
   6   4  -5   78.39    6.36
  -6   4   5   81.97   11.12
  -6   4   5   73.03    6.10
   6   4  -5   64.88    6.33
   6  -4  -5   67.52    5.70
  -6   4   5   62.84   10.44
  -6  -4   5   75.73    9.78
   6   4  -4  126.51   12.67
   6  -4  -4   95.47   10.83
   6   4  -4  101.95    6.97
  -6   4   4   83.04    6.44
  -6   4   4  101.27    6.78
  -6   4   4  105.32   11.67
   6   4  -4   94.58    6.95
   6  -4  -4  102.48    6.17
  -6   4   4  115.64   11.32
  -6  -4   4   90.84   10.05
   6   4  -3  212.52   14.74
   6  -4  -3  186.76   12.88
  -6  -4   3  166.56   11.95
   6   4  -3  200.58    9.54
  -6   4   3  188.65    9.02
  -6   4   3  186.77    9.17
   6   4  -3  194.20    9.39
  -6   4   3  186.82   13.56
   6  -4  -3  191.65    8.73
  -6  -4   3  173.86    8.44
  -6   4   3  190.66   13.73
  -6  -4   2   81.53   10.09
   6   4  -2  102.48   11.93
   6  -4  -2   91.18   10.35
  -6   4   2   99.70   11.27
  -6   4   2  108.11    6.54
   6   4  -2  119.61    7.15
   6   4  -2  102.52    6.96
  -6  -4   2   88.73    5.94
   6  -4  -2   97.74    6.12
  -6   4   2  112.81   11.49
   6   4  -1  135.86   12.70
   6  -4  -1   85.79   10.19
  -6  -4   1  108.48   10.59
  -6   4   1  105.35   11.85
  -6   4   1  115.85    6.96
   6   4  -1  124.39    7.38
   6   4  -1  122.88    7.28
   6  -4  -1  110.80    6.42
  -6  -4   1  105.87    6.42
  -6   4   1  100.28   11.73
   6  -4   0   63.16    9.49
  -6  -4   0   59.22    9.52
   6   4   0   79.34   11.50
  -6   4   0   67.98    5.81
   6   4   0   71.63    6.18
  -6   4   0   70.50   11.13
   6  -4   0   65.33    5.30
   6   4   0   61.04    5.99
  -6  -4   0   68.85    5.41
  -6   4   0   79.13   10.78
   6   4   1   18.60   10.66
  -6  -4  -1   15.58    8.93
  -6   4  -1   17.13    4.99
   6   4   1   15.16    5.28
   6   4   1   22.66    5.28
  -6   4  -1   15.00    9.81
   6  -4   1   11.16    4.28
  -6  -4  -1    9.42    4.49
  -6   4  -1   34.89   10.53
   6   4   2  343.98   18.83
  -6  -4  -2  296.66   17.28
  -6   4  -2  316.89   13.43
   6   4   2  346.92   13.81
  -6   4  -2  339.58   18.32
   6   4   2  338.09   13.59
   6  -4   2  299.10   12.81
   6  -4   2  299.93   17.27
  -6  -4  -2  309.91   13.10
  -6   4  -2  323.41   17.94
  -6  -4  -3   57.10   10.37
   6   4   3   50.12   11.45
  -6   4  -3   43.36    5.62
   6   4   3   50.80    6.03
  -6   4  -3   38.92   11.19
   6   4   3   45.63    5.88
   6  -4   3   44.16    9.44
  -6  -4  -3   35.21    5.18
  -6   4  -3   45.91   10.38
   6  -4   3   43.06    9.21
   6   4   4    2.44   10.71
  -6  -4  -4   16.22    9.83
  -6   4  -4   14.93    5.46
   6   4   4    6.54    5.41
  -6   4  -4    6.38   10.86
   6   4   4   14.37    5.44
   6  -4   4   11.02    8.51
  -6  -4  -4    5.94    4.85
  -6   4  -4    8.50   10.04
   6  -4   4    5.22    8.50
   6   4   5  922.60   37.76
  -6  -4  -5  874.05   37.00
  -6   4  -5  948.89   32.93
   6   4   5  890.54   33.02
   6  -4   5  845.68   32.76
  -6   4  -5  939.41   37.23
   6   4   5  885.22   32.88
   6  -4   5  835.67   36.72
  -6  -4  -5  853.36   32.66
  -6   4  -5  840.43   36.19
   6  -4   5  844.68   36.88
   6   4   6   19.36    5.79
   6  -4   6   25.15    9.14
  -6  -4  -6   18.34    5.16
   6  -4   6   25.49    9.04
   6  -4   6   22.55    4.86
   6   4   6   27.72    5.73
   6   4   7  253.73   11.44
   6  -4   7  232.83   10.88
  -6  -4  -7  246.70   11.07
   6   4   7  240.68   11.35
   6   4   8  310.67   14.25
   6   4   8  330.32   14.36
  -6  -4  -8  392.16   19.39
   6   4   8  371.18   19.64
  -6  -4  -8  332.97   14.18
   6  -4   8  345.13   14.05
   6   4   9  218.35   14.47
   6  -4   9  230.06   15.18
   6  -4   9  225.96   10.33
   6   4   9  243.57   10.94
  -6  -4  -9  218.39   10.66
   6  -4   9  222.51   14.79
   6   4   9  212.98   15.77
  -6  -4  -9  191.65   15.04
   6  -4  10  522.46   24.17
   6   4  10  487.94   23.86
   6   4  10  506.16   24.32
   6  -4  10  521.75   24.49
   6   4  10  526.64   24.47
  -6  -4 -10  506.45   24.75
   6  -4  11    6.90    8.86
   6  -4  11    2.91    4.15
   6   4  11    2.47    8.35
   6   4  11    2.44    8.05
  -6  -4 -11    2.53    5.20
   6  -4  11    8.97    8.20
  -6  -4 -11   -2.43    9.62
  -6  -4 -12   78.14   11.14
   6  -4  12   89.89    5.75
   6   4  12   76.97    6.06
   6  -4  12   82.97    5.71
   6   4  12   84.02   10.05
   6   4  12  107.33   10.58
  -6  -4 -12   82.68    6.51
   6  -4  12   77.97    9.86
   6  -4  12   57.08    9.52
   6  -4  12   83.48   10.18
  -6  -4 -13   48.11   10.07
   6  -4  13   28.67    4.25
   6   4  13   28.71    4.67
   6   4  13   24.39    4.66
   6  -4  13   34.41    4.50
   6   4  13   39.61    8.55
  -6  -4 -13   35.54    5.47
   6  -4  13   46.55    8.44
   6  -4  13   23.27    8.43
   6  -4  13   32.51    8.67
  -6  -4 -14  209.74   14.19
   6  -4  14  210.92    9.26
   6   4  14  239.25    9.78
   6  -4  14  220.13    9.33
   6   4  14  221.48   13.42
  -6  -4 -14  196.19    9.76
   6  -4  14  182.78   12.93
   6  -4  14  186.03   12.68
   6  -4  14  192.51   12.80
   6  -4  15   81.28    5.36
   6   4  15   95.49    5.75
   6  -4  15   81.58    5.10
   6   4  15   88.88    9.23
   6  -4  15   93.85    9.04
  -6  -4 -15   88.98    6.04
   6  -4  15   93.22    9.48
  -6  -4 -15   92.21   10.31
   6   4  16   55.78    7.87
   6  -4  16   37.70    7.54
  -6  -4 -16   41.67    4.68
   6  -4  16   49.98    7.62
   6   4  16   37.63    4.05
   6  -4  16   35.82    3.55
   6  -4  16   36.21    4.06
   6  -4  17   54.43    3.97
   6   4  17   51.03    3.96
  -6   6   8  120.17    6.49
  -6   6   7  116.23    6.55
  -6   6   6   -1.35    4.36
   6   6  -5   27.74    4.24
  -6   6   5   27.07    4.79
   6   6  -4   40.18    4.51
  -6   6   4   36.78    4.99
  -6   6   3  168.60    8.00
   6   6  -3  153.36    7.56
   6  -6  -2    9.45    6.84
  -6   6   2    6.59    4.73
   6   6  -2    3.30    4.29
  -6   6   1  207.37    9.31
   6   6  -1  194.00    9.01
  -6   6   0  247.61   10.59
   6   6   0  242.07   10.44
   6   6   1   -2.76    4.20
   6   6   2    4.20    4.16
   6   6   3   11.76    3.97
  -7   1  29   43.39    4.32
  -7   1  28    1.61    3.99
  -7   1  27    1.23    3.85
  -7   1  27   -6.21    4.48
  -7   1  26   98.59    6.50
  -7   1  26   86.89   10.00
  -7   1  26   92.71    5.88
  -7   1  26   96.19    9.63
  -7   1  26   89.33    9.69
  -7   1  25  303.15   13.21
  -7   1  25  325.42   12.82
  -7   1  25  297.53   16.80
  -7   1  25  277.03   16.41
  -7   1  25  293.80   16.31
  -7   1  25  309.38   16.73
  -7   1  25  303.28   12.73
  -7   1  24  535.44   23.64
  -7   1  24  478.85   22.89
  -7   1  24  485.11   23.13
  -7   1  24  485.70   23.50
  -7  -1  23   36.54    5.65
  -7   1  23   31.04    5.32
  -7   1  23   22.88    4.62
  -7  -1  23   39.00    5.39
  -7   1  23   38.78    5.10
  -7   1  23   49.69    9.53
  -7  -1  23   34.97    4.99
  -7   1  23   32.43    4.79
  -7   1  23   35.39    8.55
  -7   1  23   40.41    8.91
  -7  -1  22   21.52    4.73
  -7   1  22   17.22    4.35
  -7  -1  22   24.62    4.96
  -7   1  22   20.37    4.72
  -7   1  22   27.08    9.35
  -7  -1  22   20.89    4.63
  -7   1  22   26.20    4.31
  -7  -1  22   14.81    5.01
  -7   1  22   21.06    4.92
  -7   1  22   11.58    4.25
  -7  -1  22   13.00    4.75
  -7   1  22   15.41    8.19
  -7   1  21    3.20    8.11
  -7  -1  21    2.89    4.54
  -7   1  21    3.87    4.37
  -7   1  21    3.85    3.98
  -7  -1  21   -2.65    3.81
  -7  -1  21    1.32    4.42
  -7  -1  21    0.58    4.27
  -7   1  21    0.76    4.18
  -7  -1  21   -0.27    4.56
  -7  -1  21    3.07    4.26
  -7   1  21   -2.53    4.22
  -7  -1  21   -3.91    8.70
  -7   1  21    3.15    7.95
  -7   1  21   -1.58    8.35
  -7   1  21    1.33    8.54
  -7  -1  21   -1.20    4.14
  -7   1  21    1.45    3.80
  -7   1  21    6.52    7.80
  -7   1  21   -0.40    8.39
  -7   1  21   -1.02    7.65
  -7  -1  21   12.53    7.97
  -7   1  20  275.48   11.86
  -7  -1  20  309.97   12.24
  -7  -1  20  266.54   11.83
  -7  -1  20  296.32   12.24
  -7   1  20  298.11   12.16
  -7   1  20  270.21   11.71
  -7  -1  20  295.31   12.01
  -7  -1  20  288.17   11.88
  -7  -1  20  274.71   12.02
  -7  -1  20  289.43   11.99
  -7   1  20  291.73   11.84
  -7   1  20  257.26   15.35
  -7   1  20  275.55   15.44
  -7  -1  20  261.50   15.75
  -7   1  20  302.29   15.86
  -7   1  20  277.97   11.70
  -7  -1  20  280.11   11.89
  -7   1  20  273.67   15.60
  -7   1  20  255.07   15.25
  -7  -1  20  290.37   16.92
  -7   1  20  270.80   15.81
  -7   1  20  282.81   15.30
  -7  -1  20  287.53   15.87
  -7   1  19   60.97    8.52
  -7   1  19   47.99    4.44
  -7  -1  19   59.57    4.87
  -7  -1  19   52.38    4.40
  -7  -1  19   60.77    4.97
  -7   1  19   47.74    4.68
  -7  -1  19   54.97    4.48
  -7  -1  19   56.04    4.77
  -7  -1  19   51.51    4.68
  -7   1  19   46.64    4.55
  -7   1  19   57.97    4.63
  -7  -1  19   55.69    4.68
  -7  -1  19   52.89    9.43
  -7   1  19   51.94    8.21
  -7   1  19   43.79    8.40
  -7   1  19   45.14    7.94
  -7  -1  19   60.01    8.68
  -7  -1  19   60.03    8.74
  -7  -1  19   45.91    4.72
  -7   1  19   48.85    4.42
  -7  -1  19   50.24    4.36
  -7   1  19   36.83    7.93
  -7  -1  19   46.23    8.44
  -7   1  19   53.83    8.19
  -7   1  19   46.31    8.09
  -7  -1  19   48.53    8.11
  -7   1  18   75.73    8.45
  -7   1  18   58.88    4.55
  -7  -1  18   70.27    5.09
  -7  -1  18   80.03    5.00
  -7  -1  18   64.52    4.52
  -7   1  18   62.18    4.77
  -7  -1  18   70.57    4.89
  -7  -1  18   63.37    4.94
  -7  -1  18   63.69    4.53
  -7   1  18   69.93    4.78
  -7  -1  18   65.75    4.79
  -7   1  18   65.04    4.62
  -7   1  18   77.16    8.01
  -7  -1  18   73.21    8.54
  -7  -1  18   69.35    8.48
  -7  -1  18   86.14    9.76
  -7   1  18   77.48    8.70
  -7   1  18   76.54    8.33
  -7  -1  18   68.52    4.97
  -7  -1  18   70.23    4.65
  -7   1  18   69.78    4.70
  -7  -1  18   68.56    8.34
  -7   1  18   71.76    8.02
  -7   1  18   81.56    8.22
  -7  -1  18   65.85    8.22
  -7   1  18   72.44    8.41
  -7  -1  18   77.38    8.16
  -7   1  17   53.79    7.60
  -7  -1  17   52.91    7.24
  -7   1  17   52.05    7.61
  -7  -1  17   72.50    4.22
  -7  -1  17   67.64    4.58
  -7   1  17   61.48    4.25
  -7  -1  17   68.06    4.66
  -7   1  17   65.50    4.33
  -7  -1  17   67.67    4.48
  -7  -1  17   48.98    4.39
  -7  -1  17   62.96    4.20
  -7   1  17   54.64    4.28
  -7  -1  17   60.02    4.40
  -7   1  17   61.54    4.27
  -7  -1  17   51.13    7.60
  -7   1  17   63.13    7.45
  -7   1  17   55.85    7.66
  -7   1  17   55.03    7.73
  -7  -1  17   54.30    8.76
  -7  -1  17   57.17    7.73
  -7  -1  17   47.57    4.47
  -7  -1  17   55.00    4.19
  -7   1  17   54.73    4.54
  -7  -1  17   56.59    7.40
  -7  -1  17   59.84    7.64
  -7   1  17   63.88    7.57
  -7   1  17   44.81    7.04
  -7  -1  17   47.50    7.33
  -7   1  16   36.46    6.48
  -7  -1  16   45.95    6.54
  -7   1  16   36.79    4.19
  -7  -1  16   45.90    7.25
  -7  -1  16   37.46    4.24
  -7   1  16   40.45    6.85
  -7  -1  16   33.73    3.71
  -7  -1  16   30.26    3.73
  -7   1  16   34.15    3.48
  -7   1  16   33.74    3.40
  -7  -1  16   37.35    3.39
  -7  -1  16   30.36    3.72
  -7  -1  16   37.49    3.73
  -7  -1  16   41.86    3.67
  -7  -1  16   33.46    3.45
  -7   1  16   33.64    3.53
  -7   1  16   34.22    3.51
  -7  -1  16   34.95    6.63
  -7  -1  16   49.08    8.07
  -7   1  16   39.98    6.46
  -7   1  16   43.20    7.02
  -7  -1  16   46.58    6.99
  -7   1  16   32.40    7.02
  -7  -1  16   31.98    3.91
  -7  -1  16   37.41    3.58
  -7   1  16   42.00    3.75
  -7  -1  16   33.50    6.62
  -7  -1  16   43.37    7.13
  -7  -1  16   35.66    6.76
  -7   1  16   33.12    6.22
  -7   1  16   42.04    6.80
  -7  -1  16   37.05    6.77
  -7   1  15   39.07    6.35
  -7  -1  15   44.99    6.41
  -7  -1  15   41.59    4.13
  -7  -1  15   36.16    6.70
  -7   1  15   53.13    6.92
  -7   1  15   45.16    4.19
  -7   1  15   45.01    3.42
  -7  -1  15   42.75    3.45
  -7  -1  15   49.64    3.97
  -7   1  15   43.53    3.69
  -7  -1  15   52.02    3.77
  -7  -1  15   44.00    3.68
  -7  -1  15   44.10    3.81
  -7  -1  15   46.04    3.46
  -7   1  15   44.95    3.65
  -7  -1  15   49.36    3.67
  -7   1  15   42.66    3.65
  -7  -1  15   45.39    6.99
  -7  -1  15   29.48    6.44
  -7   1  15   55.65    6.32
  -7  -1  15   38.00    7.51
  -7   1  15   43.22    6.59
  -7   1  15   50.62    6.98
  -7  -1  15   41.90    4.00
  -7  -1  15   45.74    3.48
  -7   1  15   47.13    3.69
  -7  -1  15   41.16    6.75
  -7  -1  15   39.22    6.60
  -7   1  15   51.64    6.16
  -7   1  15   42.01    6.28
  -7  -1  15   44.12    6.44
  -7  -1  15   40.12    6.71
  -7  -1  14   36.66    5.88
  -7   1  14   36.08    6.38
  -7  -1  14   32.21    6.39
  -7  -1  14   34.09    3.96
  -7   1  14   34.39    6.14
  -7  -1  14   44.31    3.57
  -7  -1  14   44.60    3.12
  -7   1  14   41.67    2.80
  -7  -1  14   43.57    3.66
  -7   1  14   44.57    3.46
  -7  -1  14   36.25    3.54
  -7  -1  14   41.04    3.43
  -7  -1  14   40.83    3.39
  -7  -1  14   40.13    3.18
  -7   1  14   38.94    5.83
  -7  -1  14   43.95    7.35
  -7   1  14   37.42    6.44
  -7  -1  14   37.12    6.44
  -7   1  14   30.38    6.42
  -7  -1  14   31.82    6.26
  -7  -1  14   40.04    3.73
  -7  -1  14   37.47    3.24
  -7   1  14   41.28    3.37
  -7  -1  14   37.07    6.41
  -7  -1  14   46.05    6.42
  -7   1  14   34.09    5.62
  -7   1  14   40.18    5.82
  -7  -1  14   38.59    6.06
  -7  -1  14   33.21    6.29
  -7   1  13    3.75    5.53
  -7  -1  13    5.75    5.21
  -7   1  13    8.68    5.55
  -7  -1  13    8.15    6.00
  -7   1  13    6.78    2.38
  -7   1  13    6.35    2.04
  -7   1  13   10.93    2.61
  -7  -1  13    6.48    5.45
  -7   1  13   12.30    5.91
  -7  -1  13    9.08    5.76
  -7  -1  13    7.31    6.82
  -7   1  13   14.00    5.11
  -7   1  13    6.08    5.70
  -7   1  13    8.33    2.80
  -7  -1  13    7.33    3.10
  -7  -1  13    6.72    2.54
  -7  -1  13    8.54    5.69
   7  -1 -13    7.75    2.73
  -7  -1  13    2.83    5.45
  -7  -1  13   14.21    5.30
  -7   1  13    5.44    5.11
  -7  -1  13   10.85    5.75
  -7  -1  12  152.25    8.58
  -7  -1  12  153.57    9.06
  -7   1  12  149.07    8.82
  -7   1  12  134.22    8.68
  -7   1  12  133.81    6.06
  -7   1  12  138.65    5.94
  -7   1  12  148.45    5.75
  -7  -1  12  134.85    6.29
  -7  -1  12  132.10    5.97
  -7  -1  12  144.89    6.18
  -7   1  12  139.86    5.97
  -7  -1  12  141.67    6.09
  -7   1  12  155.45    6.25
  -7   1  12  143.54    8.08
  -7  -1  12  140.59    8.68
  -7   1  12  152.53    9.05
  -7   1  12  149.96    8.92
  -7  -1  12  143.70    8.74
   7  -1 -12  152.06    6.06
  -7  -1  12  142.84    8.84
  -7  -1  12  146.71    8.71
  -7   1  12  150.36    8.58
  -7   1  12  145.43    7.60
  -7  -1  12  138.56    8.59
  -7  -1  12  146.46    8.83
  -7  -1  12  169.34    9.79
  -7   1  11   50.16    6.13
  -7   1  11   56.97    6.68
  -7  -1  11   50.51    5.79
  -7  -1  11   54.59    6.32
  -7   1  11   50.80    5.97
  -7   1  11   57.13    5.17
  -7   1  11   36.56    2.70
  -7   1  11   37.94    2.44
  -7   1  11   34.65    2.78
  -7  -1  11   41.52    3.20
  -7  -1  11   39.16    3.20
  -7  -1  11   39.37    3.11
  -7   1  11   44.64    2.84
  -7  -1  11   36.15    2.73
  -7  -1  11   35.06    2.96
  -7  -1  11   34.00    3.20
  -7  -1  11   39.87    7.07
  -7  -1  11   40.20    6.00
  -7  -1  11   42.90    3.29
  -7  -1  11   41.02    2.89
   7  -1 -11   45.75    3.19
  -7   1  11   52.78    4.69
  -7   1  11   52.41    4.95
   7  -1 -10  299.71   12.91
  -7   1  10  305.18   12.45
  -7   1  10  303.69   10.80
  -7   1  10  282.93   10.95
  -7  -1  10  283.65   11.11
  -7   1  10  289.72   10.94
  -7  -1  10  309.64   11.22
  -7  -1  10  286.16   10.95
  -7  -1  10  289.07   11.13
  -7   1  10  297.42   10.92
  -7  -1  10  287.08   11.17
  -7  -1  10  289.52   11.09
  -7  -1  10  287.15   12.92
  -7   1  10  314.44   13.20
  -7  -1  10  300.14   12.99
  -7   1  10  309.44   12.43
  -7  -1  10  298.53   11.05
   7  -1 -10  304.27   11.08
  -7  -1  10  314.67   12.94
  -7   1  10  297.22   11.96
  -7   1  10  313.93   12.70
  -7   1  10  304.93   12.41
   7  -1  -9  525.17   20.85
  -7   1   9  517.03   20.52
  -7   1   9  537.36   19.37
  -7   1   9  566.29   19.35
  -7  -1   9  530.66   19.48
  -7  -1   9  559.85   19.56
  -7   1   9  557.70   19.21
  -7   1   9  529.37   19.29
  -7  -1   9  570.72   19.54
  -7  -1   9  529.70   19.34
  -7  -1   9  563.62   19.49
  -7  -1   9  502.63   20.84
  -7   1   9  553.71   20.47
   7   1  -9  513.90   19.18
  -7  -1   9  520.23   19.42
  -7  -1   9  520.61   20.85
   7  -1  -9  531.85   19.43
  -7   1   9  522.82   20.56
  -7   1   9  525.12   20.01
  -7  -1   9  528.07   20.80
  -7  -1   9  528.83   20.92
  -7   1   9  534.56   20.48
  -7  -1   9  529.21   21.37
  -7  -1   8  188.45    9.38
   7  -1  -8  189.12    9.68
  -7   1   8  190.98    9.53
  -7   1   8  236.04    7.74
  -7   1   8  225.12    7.58
  -7   1   8  218.73    7.92
  -7  -1   8  228.61    7.98
  -7   1   8  214.83    7.73
  -7  -1   8  215.59    8.00
  -7  -1   8  202.86    7.75
  -7  -1   8  209.71    7.92
  -7  -1   8  182.32    9.44
  -7  -1   8  199.33    9.56
  -7   1   8  206.93    8.89
  -7  -1   8  183.50    8.35
  -7  -1   8  196.61    7.87
   7   1  -8  199.41    7.69
   7  -1  -8  200.22    7.97
  -7  -1   8  194.56    9.49
  -7   1   8  196.51    9.61
  -7  -1   8  188.79    7.61
  -7   1   8  197.53    8.41
  -7  -1   8  209.62    9.35
  -7   1   8  196.88    9.09
  -7  -1   8  190.55   10.26
  -7  -1   8  190.60    9.57
   7  -1  -7    7.51    4.82
  -7  -1   7    4.81    4.14
  -7   1   7    3.68    5.07
  -7  -1   7    7.13    1.91
  -7   1   7    6.31    1.15
  -7   1   7    7.22    1.39
  -7   1   7    4.40    2.23
  -7  -1   7    7.59    1.94
  -7  -1   7    6.77    1.62
  -7  -1   7    7.19    4.15
  -7   1   7    3.04    3.60
  -7  -1   7    6.47    4.10
  -7   1   7    6.75    3.24
  -7  -1   7    6.05    4.23
  -7  -1   7    4.31    1.87
   7   1  -7    7.35    1.92
  -7  -1   7    5.88    1.88
   7  -1  -7    6.94    2.31
  -7  -1   7    6.99    4.04
  -7   1   7    2.93    4.89
  -7  -1   7    3.90    4.09
   7  -1  -6 2426.65   89.52
  -7  -1   6 2445.32   89.20
  -7  -1   6 2596.46   89.37
  -7   1   6 2460.77   89.44
  -7   1   6 2514.68   88.44
  -7   1   6 2523.00   88.38
  -7   1   6 2498.69   88.59
  -7  -1   6 2557.43   88.48
  -7  -1   6 2541.37   88.58
  -7  -1   6 2544.59   89.42
  -7  -1   6 2534.98   89.37
  -7  -1   6 2490.60   88.54
   7   1  -6 2461.66   88.52
   7  -1  -6 2452.60   88.59
  -7  -1   6 2454.38   89.28
  -7  -1   6 2465.42   88.49
  -7   1   6 2518.37   89.48
  -7   1   6 2568.67   88.85
  -7  -1   6 2598.35   89.42
  -7  -1   5    1.72    4.53
   7  -1  -5   -0.43    4.51
  -7  -1   5    3.76    3.52
  -7   1   5    0.61    5.05
  -7   1   5    1.84    2.14
  -7   1   5    0.32    0.85
  -7   1   5    1.43    0.96
  -7  -1   5    1.47    1.66
  -7  -1   5    0.91    1.26
  -7   1   5    3.19    2.42
  -7  -1   5    0.92    3.82
  -7  -1   5    1.44    1.61
   7   1  -5    4.40    2.09
  -7  -1   5    2.21    2.04
   7  -1  -5    2.34    2.23
  -7  -1   5    2.17    3.34
  -7   1   5    8.95    4.81
  -7  -1   5    1.01    3.51
  -7  -1   4   24.92    3.89
   7  -1  -4   31.17    4.87
  -7  -1   4   31.43    4.96
  -7   1   4   24.48    5.30
  -7   1   4   20.29    2.36
  -7  -1   4   20.52    1.35
  -7  -1   4   21.14    1.82
  -7   1   4   26.24    5.76
  -7  -1   4   26.35    1.78
   7   1  -4   23.97    2.32
  -7  -1   4   25.18    2.34
   7  -1  -4   23.57    2.39
  -7  -1   4   28.61    3.46
  -7  -1   4   23.29    3.65
  -7  -1   3  461.30   18.36
   7  -1  -3  480.15   18.40
  -7   1   3  512.78   17.21
  -7   1   3  458.89   18.59
  -7  -1   3  451.50   17.66
  -7   1   3  471.25   18.57
   7   1  -3  488.82   17.18
   7  -1  -3  482.99   17.19
  -7  -1   3  466.19   17.14
  -7  -1   3  433.79   17.57
   7  -1  -2 9571.75  319.88
  -7  -1   2 9509.70  319.87
  -7   1   2 9456.70  318.99
  -7   1   2 9410.78  319.86
  -7  -1   2 9053.06  319.22
  -7   1   2 9745.63  319.92
   7  -1  -2 9356.71  319.80
   7  -1  -2 9521.54  318.98
   7   1  -2 9548.23  318.98
  -7  -1   2 9507.99  318.96
   7  -1  -2 7987.90  318.82
  -7  -1   1 4122.86  144.97
  -7   1   1 4256.87  145.00
   7  -1  -1 4083.81  144.81
  -7   1   1 4025.86  144.00
  -7   1   1 4155.59  144.93
   7   1  -1 4111.71  144.00
   7  -1  -1 4110.25  143.99
  -7  -1   1 4075.74  143.99
   7  -1  -1 4002.96  144.09
  -7  -1   0   -1.46    5.32
  -7   1   0    6.53    5.52
   7  -1   0    1.83    4.62
  -7   1   0    0.58    2.27
   7  -1   0    1.06    1.02
  -7   1   0    4.13    5.80
   7  -1   0    1.61    2.14
  -7  -1   0    1.63    2.41
   7  -1   0    0.88    2.37
   7  -1   0    2.49    3.02
  -7  -1  -1  109.24    7.13
  -7   1  -1  112.62    7.15
   7  -1   1  105.64    6.42
  -7   1  -1   88.69    4.25
   7  -1   1   89.62    3.70
  -7   1  -1  112.04    7.41
   7  -1   1   92.62    4.19
  -7  -1  -1  100.99    4.40
   7  -1   1   97.80    5.31
  -7   1  -2  150.45    8.18
   7  -1   2  139.14    7.38
  -7   1  -2  125.37    5.54
   7  -1   2  141.63    5.19
  -7   1  -2  149.53    8.45
   7  -1   2  132.51    5.45
  -7  -1  -2  135.16    5.71
   7  -1   2  145.06    6.97
  -7   1  -3  626.57   26.19
   7  -1   3  614.18   25.65
   7  -1   3  729.73   24.63
  -7   1  -3  708.90   24.83
   7  -1   3  754.87   24.71
  -7   1  -3  652.88   26.38
   7  -1   3  675.43   24.72
  -7  -1  -3  658.81   24.89
   7   1   3  594.14   25.29
   7  -1   3  666.31   25.71
   7  -1   3  661.72   25.85
   7  -1   4    7.56    4.23
   7  -1   4    6.02    1.64
   7  -1   4    4.79    1.96
   7  -1   4    5.07    4.16
   7  -1   4    5.19    2.03
  -7  -1  -4    4.53    2.87
   7   1   4    4.09    3.25
   7  -1   4    6.30    4.64
   7  -1   4    4.08    4.11
  -7  -1  -5  774.83   30.16
   7  -1   5  718.08   28.92
   7   1   5  708.47   29.16
   7  -1   5  798.51   28.11
   7  -1   5  826.27   28.18
   7  -1   5  855.32   28.30
   7  -1   5  808.09   28.29
   7  -1   5  813.73   29.50
   7  -1   5  755.22   28.04
   7   1   5  771.48   29.18
  -7  -1  -5  781.80   28.35
   7   1   5  718.63   29.07
   7  -1   5  809.87   29.51
   7  -1   5  790.94   29.74
  -7  -1  -6   22.79    6.69
  -7   1  -6   21.23    6.58
   7  -1   6   23.68    4.39
   7  -1   6   24.84    2.24
   7  -1   6   24.84    2.71
   7  -1   6   21.76    2.88
   7  -1   6   25.74    2.57
   7  -1   6   24.02    2.23
  -7  -1  -6   25.02    3.34
   7   1   6   26.67    4.37
   7   1   6   21.40    4.08
   7  -1   6   32.66    4.95
  -7  -1  -7  522.73   21.83
  -7   1  -7  525.36   21.68
   7  -1   7  548.74   19.45
   7  -1   7  560.73   19.52
   7   1   7  524.87   19.45
   7  -1   7  564.04   19.67
   7  -1   7  525.60   19.50
   7   1   7  503.44   21.50
   7  -1   7  538.49   21.26
  -7   1  -7  505.82   21.55
   7  -1   7  583.37   22.41
   7  -1   7  534.92   21.63
   7   1   7  480.77   20.81
   7  -1   7  502.59   21.46
  -7  -1  -8    1.53    6.66
  -7   1  -8    1.57    6.53
   7   1   8   -0.89    4.45
   7  -1   8    5.43    2.10
   7   1   8   -0.31    2.10
   7  -1   8    4.86    2.14
   7  -1   8    6.94    5.01
   7   1   8    5.71    5.24
   7  -1   8    3.96    3.12
   7  -1   8    3.99    5.30
   7  -1   8    0.84    6.04
   7  -1   8    8.72    5.74
   7  -1   9    8.51    6.38
   7   1   9   12.18    5.06
   7   1   9    3.70    6.37
   7   1   9    7.45    4.78
   7  -1   9   14.39    6.16
   7  -1   9    8.27    4.97
   7  -1   9    6.83    2.64
   7  -1   9    5.25    3.04
   7   1   9    8.49    5.58
   7  -1   9   11.93    5.32
   7  -1   9    9.18    3.41
   7   1   9    4.60    3.19
  -7  -1  -9    4.95    3.55
   7  -1   9    4.15    5.27
   7  -1   9    7.75    6.23
  -7  -1  -9   13.41    6.95
   7  -1  10  117.62    9.41
   7   1  10  117.30    8.03
   7   1  10  119.89    9.50
   7  -1  10  113.71    5.45
   7  -1  10  119.00    5.51
   7  -1  10  115.13    5.63
   7  -1  10  119.65    5.97
   7   1  10  120.92    8.73
   7  -1  10  125.71    8.44
   7  -1  10  122.88    6.21
   7   1  10  125.54    6.07
   7  -1  10  139.41   10.00
   7  -1  10  124.73    8.80
  -7  -1 -10  126.99    6.18
   7  -1  10  135.27    9.30
   7  -1  10  119.35    8.09
   7   1  10  125.80    9.34
   7   1  11  324.47   16.90
   7  -1  11  307.49   16.69
   7  -1  11  377.69   13.50
   7   1  11  399.94   13.92
   7  -1  11  372.37   13.58
   7   1  11  354.70   13.98
   7  -1  11  347.41   13.54
   7  -1  11  352.99   13.77
   7   1  11  346.46   16.55
   7  -1  11  327.48   16.02
   7   1  11  338.49   13.68
   7  -1  11  339.96   13.87
   7  -1  11  338.81   17.25
   7  -1  11  336.99   16.41
  -7  -1 -11  334.99   13.73
   7  -1  11  321.66   16.74
   7   1  11  349.37   17.06
   7   1  12  446.69   17.43
   7  -1  12  434.13   17.43
   7   1  12  453.55   20.87
   7  -1  12  466.17   20.89
   7   1  12  497.02   17.62
   7  -1  12  482.43   17.31
   7  -1  12  435.63   17.07
   7   1  12  464.16   17.62
   7  -1  12  457.38   17.23
   7  -1  12  442.29   17.41
   7   1  12  443.96   20.31
   7  -1  12  453.88   20.08
  -7  -1 -12  411.78   20.63
   7   1  12  451.54   17.38
   7  -1  12  456.23   17.55
   7  -1  12  460.12   20.32
   7  -1  12  470.65   21.36
   7  -1  12  474.96   20.92
   7   1  12  459.84   21.09
   7   1  13   10.98    4.40
   7  -1  13   13.89    8.07
   7  -1  13   10.32    4.39
   7   1  13   12.68    8.29
   7  -1  13   26.99    3.35
   7   1  13   26.40    3.91
   7  -1  13   24.06    3.55
   7   1  13   18.64    4.30
   7  -1  13   11.69    4.13
   7  -1  13   16.68    3.51
   7   1  13   14.37    7.20
   7  -1  13    3.81    6.80
   7   1  13    6.37    4.01
   7  -1  13   13.37    4.08
   7  -1  13   14.07    7.95
   7  -1  13   11.69    6.95
   7   1  13    9.78    7.61
   7  -1  13   18.76    8.01
   7  -1  14  188.36    9.57
   7   1  14  188.87   13.67
   7  -1  14  183.56   13.63
   7   1  14  182.88    9.51
   7   1  14  239.07    9.61
   7  -1  14  250.99    9.44
   7   1  14  213.70    9.75
   7  -1  14  214.30    9.18
   7  -1  14  221.02    9.62
   7   1  14  204.78   13.12
   7  -1  14  186.46   12.62
   7   1  14  200.16    9.49
   7  -1  14  205.49    9.66
   7  -1  14  236.76   14.31
   7  -1  14  202.91   12.90
   7  -1  14  210.33   13.51
   7   1  14  207.08   13.89
   7   1  15 1292.41   49.29
   7  -1  15 1342.14   49.34
   7   1  15 1318.03   52.95
   7  -1  15 1272.94   52.79
   7   1  15 1412.49   49.52
   7   1  15 1388.14   49.63
   7  -1  15 1348.33   49.41
   7  -1  15 1400.45   49.28
   7   1  15 1320.40   52.98
   7  -1  15 1353.41   49.53
   7   1  15 1386.09   49.36
   7  -1  15 1416.77   53.68
   7  -1  15 1331.30   52.40
   7  -1  15 1423.38   53.46
   7   1  15 1360.93   53.55
   7   1  16 1216.55   45.87
   7  -1  16 1214.12   45.86
   7   1  16 1292.97   46.01
   7  -1  16 1279.17   45.78
   7  -1  16 1306.32   45.98
   7   1  16 1281.81   46.18
   7  -1  16 1238.62   46.05
   7   1  16 1258.82   45.84
   7  -1  16 1267.87   50.22
   7   1  16 1251.86   50.12
   7  -1  16 1242.26   49.90
   7  -1  17   23.40    4.92
   7   1  17   22.36    5.00
   7  -1  17   29.04    4.52
   7   1  17   28.95    4.90
   7  -1  17   19.88    5.26
   7   1  17   15.90    4.47
   7   1  17   35.50    9.13
   7   1  17   28.96    9.53
   7  -1  17   34.57    9.67
   7   1  17   34.25    5.61
   7  -1  17   34.65    5.50
   7  -1  18   11.05    8.85
   7   1  18   14.58    9.01
   7   1  18   25.68    8.79
   7   1  18   11.62    4.55
   7  -1  18   21.99    8.97
   7   1  18    9.90    9.04
   7  -1  18   13.92    8.91
   7   1  19  127.51   11.93
   7  -1  19  129.81   12.06
   7   1  19  155.01    8.07
   7  -1  19  146.50    8.08
   7   1  19  169.45    7.83
   7  -1  19  163.64    7.95
   7   1  19  153.63    8.16
   7   1  19  145.52   11.82
   7  -1  19  149.10    7.99
   7   1  19  150.61    7.74
   7  -1  19  146.00   11.95
   7   1  19  146.20   12.20
   7  -1  19  167.79   12.54
   7  -1  20   21.75    4.95
   7   1  20   23.22    4.90
   7  -1  20   14.37    8.43
   7   1  20   14.19    8.28
   7   1  20   26.23    4.09
   7   1  20   23.29    4.62
   7  -1  20   18.84    4.45
   7   1  20   28.00    8.43
   7  -1  20   27.70    4.63
   7   1  20   24.02    4.29
   7  -1  20   20.69    8.23
   7  -1  20   40.56    8.90
   7   1  20   30.18    8.78
   7   1  21    2.69    3.27
   7   1  21    3.41    4.12
   7  -1  21    1.16    3.92
   7   1  21   -3.48    7.35
   7  -1  21   -1.36    4.12
   7   1  21    0.62    4.40
   7  -1  21    2.44    4.44
   7   1  21    0.39    7.81
   7  -1  21    8.79    7.81
   7  -1  22   65.94    4.84
   7   1  22   64.88    4.86
   7  -1  22   58.24    4.75
   7   1  22   72.02    5.24
   7  -1  22   66.87    5.21
   7   1  22   55.57    8.49
   7  -1  23  248.08   10.06
   7   1  23  248.68   10.00
  -7   3  26   70.53    4.68
  -7   3  25   90.21    5.77
  -7   3  25   91.72    8.49
  -7   3  25   83.05    8.43
  -7   3  24  109.70    6.46
  -7   3  24   88.16    9.38
  -7   3  24  105.79    9.55
  -7   3  23   10.39    4.41
  -7  -3  23    5.63    3.73
  -7  -3  23   13.73    4.27
  -7   3  23    5.81    7.37
  -7   3  23   19.94    7.99
  -7   3  23   17.20    7.72
  -7   3  22   29.81    5.00
  -7  -3  22   40.75    4.68
  -7  -3  22   42.74    5.02
  -7  -3  22   44.40    5.01
  -7   3  22   32.85    8.56
  -7   3  22   45.30    4.36
  -7  -3  22   53.83    9.60
  -7   3  22   59.49    8.75
  -7   3  22   52.62    8.98
  -7   3  21   16.63    8.81
  -7   3  21   18.76    4.92
  -7  -3  21   14.59    4.17
  -7  -3  21   12.48    4.67
  -7  -3  21   15.60    4.85
  -7  -3  21   18.99    4.40
  -7   3  21   18.01    4.25
  -7  -3  21   15.55    8.84
  -7   3  21   29.48    8.19
  -7   3  21   15.21    7.79
  -7   3  21   18.48    8.11
  -7   3  20   80.25   10.22
  -7  -3  20   54.32    9.84
  -7   3  20   63.83    9.69
  -7   3  20   60.69    9.38
  -7  -3  20   63.53   10.76
  -7   3  20   55.25    5.24
  -7  -3  20   69.43   10.02
  -7   3  20   50.39    8.91
  -7   3  19  816.12   34.55
  -7   3  19  834.82   35.48
  -7  -3  19  843.72   31.41
  -7  -3  19  852.24   31.50
  -7   3  19  822.74   31.53
  -7  -3  19  824.34   31.28
  -7  -3  19  861.79   31.06
  -7   3  19  827.30   34.83
  -7  -3  19  799.66   35.09
  -7  -3  19  795.41   35.22
  -7   3  19  834.36   35.87
  -7  -3  19  838.56   35.57
  -7  -3  18  291.93   12.60
  -7  -3  18  292.41   12.61
  -7   3  18  285.15   12.85
  -7  -3  18  281.96   12.54
  -7  -3  18  281.64   12.17
  -7   3  18  312.14   16.55
  -7   3  18  289.07   12.39
  -7   3  18  316.21   16.47
  -7   3  18  338.47   17.63
  -7   3  17   36.31    5.30
  -7  -3  17   39.40    5.13
  -7  -3  17   45.01    5.20
  -7  -3  17   42.06    4.67
  -7  -3  17   51.54   10.39
  -7   3  17   41.81    4.88
   7  -3 -17   33.51    5.19
  -7  -3  17   41.34    9.04
  -7   3  17   41.89    9.25
  -7  -3  17   47.53   10.06
   7  -3 -16  314.36   17.36
  -7   3  16  286.92   16.52
  -7   3  16  280.17   17.32
  -7  -3  16  335.33   12.95
  -7  -3  16  316.43   13.01
  -7  -3  16  305.10   12.51
  -7   3  16  307.38   16.54
  -7   3  16  284.65   12.73
   7  -3 -16  303.52   12.78
  -7  -3  16  311.24   16.68
  -7   3  16  304.73   17.20
  -7  -3  16  327.86   18.00
  -7  -3  16  294.32   17.51
  -7   3  15   37.44    8.63
   7  -3 -15   31.07    9.87
  -7  -3  15   31.97    4.69
  -7  -3  15   29.41    4.82
  -7  -3  15   30.20    4.09
  -7   3  15   44.10    9.30
  -7   3  15   31.52    8.13
  -7  -3  15   39.18    9.67
   7  -3 -15   30.75    5.00
  -7  -3  15   33.16    8.41
  -7   3  15   38.30    8.56
  -7  -3  15   27.88    8.94
   7  -3 -14  823.26   33.70
  -7   3  14  755.27   33.34
  -7  -3  14  838.86   30.10
  -7  -3  14  804.98   29.69
  -7  -3  14  779.74   30.08
  -7   3  14  783.82   33.75
  -7   3  14  832.49   33.14
   7  -3 -14  814.23   29.91
  -7  -3  14  816.98   33.28
  -7  -3  14  777.98   33.69
  -7  -3  14  859.60   34.34
   7  -3 -13   29.51    8.82
  -7  -3  13   14.65    4.16
  -7   3  13   19.60    4.27
  -7  -3  13   23.46    3.45
  -7  -3  13   19.59    4.12
  -7  -3  13   25.10    9.11
  -7   3  13   38.51    7.76
   7  -3 -13   25.95    4.47
  -7  -3  13   32.31    7.48
  -7  -3  13   41.53    8.77
   7  -3 -12  239.91   14.13
  -7  -3  12  253.30   10.14
  -7   3  12  239.80    9.98
  -7  -3  12  243.51   10.16
  -7  -3  12  226.78    9.51
  -7   3  12  223.33   13.44
  -7   3  12  213.84   12.89
  -7  -3  12  244.74   13.28
   7  -3 -12  211.82    9.94
  -7  -3  12  210.98   13.79
  -7   3  12  246.20   14.30
  -7  -3  12  220.58   13.91
   7  -3 -11  136.74   10.77
  -7  -3  11  104.62    6.14
  -7  -3  11  106.36    5.55
  -7  -3  11  103.27    6.10
  -7   3  11  107.83    6.16
  -7   3  11  134.22   10.37
   7  -3 -11  124.13    6.27
  -7  -3  11  118.40    8.98
  -7  -3  11  127.03   10.49
  -7   3  11  123.47   10.74
  -7  -3  11  119.09   10.07
   7  -3 -10  345.88   17.29
  -7  -3  10  382.03   14.01
  -7   3  10  349.53   13.84
  -7  -3  10  340.23   13.92
  -7  -3  10  344.04   13.40
  -7   3  10  338.27   16.90
   7  -3 -10  345.02   13.83
  -7  -3  10  337.71   16.32
  -7  -3  10  365.83   17.42
  -7   3  10  367.88   17.35
  -7  -3  10  363.67   17.40
   7  -3  -9  240.35   13.67
   7   3  -9  257.73   13.82
  -7   3   9  233.27   13.54
  -7  -3   9  248.66   10.09
  -7   3   9  227.32   10.12
  -7  -3   9  250.42   10.29
  -7   3   9  235.57   10.29
   7   3  -9  249.41   10.14
   7  -3  -9  244.98   10.11
  -7   3   9  234.60   13.65
  -7  -3   9  238.36   13.27
  -7  -3   9  244.08   13.64
   7   3  -8    4.78    8.13
   7  -3  -8    7.03    7.21
  -7  -3   8   10.79    3.29
  -7   3   8    9.42    3.75
  -7  -3   8   15.58    7.48
  -7   3   8    2.68    4.05
   7   3  -8    4.05    4.00
  -7   3   8   12.99    7.40
  -7  -3   8    7.54    6.32
   7  -3  -8    4.58    3.71
  -7   3   8    2.02    7.65
   7  -3  -7  374.87   17.03
   7   3  -7  383.78   17.38
  -7   3   7  367.41   16.82
  -7  -3   7  337.15   13.56
  -7   3   7  338.89   13.73
  -7   3   7  352.76   13.83
   7   3  -7  361.26   13.81
   7  -3  -7  353.97   13.70
  -7   3   7  342.24   16.79
  -7  -3   7  362.82   16.70
  -7  -3   7  326.27   16.64
   7  -3  -6  190.61   11.52
   7   3  -6  187.84   12.37
  -7   3   6  184.46   11.62
  -7   3   6  192.06    8.34
  -7  -3   6  182.61    7.99
  -7   3   6  190.60    8.41
   7   3  -6  194.47    8.46
   7  -3  -6  181.20    8.18
  -7   3   6  191.57   11.49
  -7  -3   6  180.46   11.02
   7   3  -5  229.12   13.45
  -7  -3   5  210.53   11.52
   7  -3  -5  236.93   12.70
  -7   3   5  237.25   12.65
  -7   3   5  222.64    9.42
   7   3  -5  214.15    9.56
  -7   3   5  215.65    9.51
  -7  -3   5  227.63    9.20
   7  -3  -5  233.97    9.37
  -7   3   5  208.90   12.44
  -7  -3   5  227.11   12.02
  -7  -3   4   55.35    7.23
   7  -3  -4   56.42    7.56
   7   3  -4   60.01    9.01
  -7   3   4   62.03    8.20
  -7   3   4   50.48    4.34
  -7   3   4   49.06    4.59
   7   3  -4   52.67    4.68
   7  -3  -4   52.72    4.23
  -7  -3   4   56.13    4.33
  -7   3   4   51.76    7.91
   7  -3  -3   75.09    8.19
   7   3  -3   70.09    9.07
  -7  -3   3   88.10    7.88
  -7   3   3   67.25    4.79
  -7   3   3   68.60    8.28
  -7   3   3   70.06    4.91
   7   3  -3   72.51    5.08
   7  -3  -3   70.84    4.61
  -7  -3   3   71.15    4.68
  -7   3   3   73.15    8.31
  -7   3   2  115.59    5.77
  -7   3   2  103.68    5.91
   7   3  -2  101.11    5.93
   7  -3  -2  103.20    8.81
   7   3  -2  118.52   10.07
  -7  -3   2  104.16    8.67
   7  -3  -2  108.45    5.54
  -7  -3   2  104.44    5.67
  -7   3   2  105.98    9.42
  -7   3   2   94.83    8.97
  -7   3   1  276.05   14.50
  -7   3   1  309.11   11.51
   7   3  -1  277.54   11.56
   7  -3  -1  293.50   11.30
  -7   3   1  263.45   14.54
  -7  -3   1  279.86   11.37
  -7  -3   1  275.02   14.13
   7  -3  -1  274.66   14.14
   7   3  -1  275.56   14.96
  -7   3   0  308.14   14.51
  -7   3   0  248.19   10.86
   7   3   0  265.16   11.09
   7  -3   0  287.49   13.22
  -7   3   0  273.22   14.25
   7  -3   0  278.07   10.76
  -7  -3   0  274.04   10.94
   7   3   0  283.78   14.81
   7  -3   0  271.62   13.67
  -7  -3   0  252.54   13.75
  -7   3  -1  286.91   14.85
   7  -3   1  293.74   13.84
  -7   3  -1  286.00   11.46
   7  -3   1  285.35   11.21
   7   3   1  276.98   11.57
   7  -3   1  305.36   13.96
  -7  -3  -1  279.36   11.43
  -7   3  -1  287.12   14.97
   7  -3   1  276.72   14.05
   7   3   1  276.14   15.17
  -7   3  -2  644.98   27.37
   7  -3   2  636.84   26.26
  -7   3  -2  700.89   24.59
   7  -3   2  660.31   24.33
   7   3   2  665.00   24.65
   7  -3   2  671.21   26.97
  -7   3  -2  656.30   27.52
  -7  -3  -2  660.15   24.54
   7   3   2  611.86   27.85
  -7   3  -3  254.87   14.00
  -7   3  -3  238.08   10.07
   7  -3   3  238.23    9.79
   7   3   3  232.26   10.22
   7  -3   3  254.79   13.16
  -7   3  -3  256.69   13.86
  -7  -3  -3  243.44   10.14
   7   3   3  244.82   14.24
   7   3   4  163.14   12.21
  -7   3  -4  163.00   11.63
  -7   3  -4  165.82    7.66
   7   3   4  158.54    7.89
  -7   3  -4  161.86   11.45
   7  -3   4  168.44   10.67
  -7  -3  -4  162.16    7.79
   7  -3   4  165.31   10.90
   7   3   5   83.79   10.18
  -7   3  -5   78.30    9.92
  -7   3  -5   86.48    5.42
   7   3   5   84.07    5.79
   7  -3   5   78.93    8.81
  -7  -3  -5   79.97    5.58
   7  -3   5   68.61    8.43
  -7   3  -5   72.97    9.41
   7  -3   5   76.14    8.63
   7  -3   6  976.17   37.69
  -7   3  -6  967.85   37.53
   7   3   6  945.99   34.52
  -7   3  -6  976.08   37.56
   7  -3   6  937.91   37.62
   7  -3   6  941.83   38.11
  -7  -3  -6  914.15   34.44
   7   3   6  970.56   38.13
  -7  -3  -6  900.48   37.78
  -7   3  -7   29.03    8.61
   7  -3   7   24.02    8.02
   7   3   7   21.83    5.05
   7  -3   7   30.35    4.25
   7  -3   7   36.37    8.14
   7  -3   7   31.41    7.85
  -7  -3  -7   30.12    4.90
  -7  -3  -7   35.61    9.23
   7   3   7   32.62    9.71
   7  -3   8  504.05   22.53
   7  -3   8  487.95   18.80
   7   3   8  468.13   18.81
   7  -3   8  516.78   22.85
   7  -3   8  469.47   22.64
  -7  -3  -8  481.05   18.86
   7   3   8  508.11   23.02
  -7  -3  -8  499.28   23.23
   7   3   9  529.11   23.28
  -7  -3  -9  495.35   23.44
   7   3   9  451.68   21.98
   7   3   9  482.06   18.74
   7  -3   9  482.52   18.65
   7   3   9  480.18   18.69
   7  -3   9  485.75   22.61
  -7  -3  -9  496.61   18.80
   7  -3   9  519.85   22.88
   7  -3  10   27.86    8.78
   7  -3  10   21.93    4.28
   7   3  10   22.52    4.62
   7   3  10   22.82    8.33
   7   3  10   14.75    8.60
   7  -3  10   33.87    9.20
   7  -3  10   26.81    8.57
  -7  -3 -10   28.34    5.46
  -7  -3 -10   27.01   10.66
   7  -3  11   32.10    4.62
   7   3  11   21.51    4.93
   7   3  11   28.90    4.61
   7  -3  11   30.16    9.42
   7  -3  11   35.10    9.03
  -7  -3 -11   38.95    5.89
   7   3  11   31.66    9.30
   7  -3  11   40.67    9.10
   7  -3  12   24.27    4.52
   7   3  12   35.22    4.95
   7  -3  12   43.29    4.56
   7   3  12   28.33    8.91
  -7  -3 -12   22.87    5.57
  -7  -3 -12   25.46    5.94
  -7  -3 -12   33.21   10.87
  -7  -3 -13   34.59   10.81
   7  -3  13   35.47    4.80
   7   3  13   34.57    8.97
   7  -3  13   27.45    4.64
   7  -3  13   33.85    9.46
   7  -3  13   28.96    8.92
   7   3  13   38.10    9.33
   7   3  14   79.11   10.75
   7   3  14  118.31   11.16
  -7  -3 -14   98.21    7.09
   7  -3  14  103.86   11.39
   7  -3  14  107.39   10.72
  -7  -3 -14   97.69   12.49
  -7  -3 -15   15.69   10.05
   7   3  15   15.53    4.55
   7  -3  15   12.22    3.87
   7   3  15   31.04    8.72
  -7  -3 -15   30.05   13.01
   7  -3  15   20.17    4.38
   7  -3  15   24.48    9.10
  -7  -3 -15   21.21    5.31
   7  -3  15   19.01    8.48
   7   3  15   20.70    8.69
   7  -3  16  246.68   10.32
   7   3  16  238.56   10.64
   7   3  16  256.73   14.82
   7  -3  16  251.82   10.44
  -7  -3 -16  220.53   10.55
   7  -3  16  229.14   14.62
   7  -3  16  272.83   15.02
   7   3  16  202.15   14.14
   7   3  17   30.30    4.15
   7   3  17   24.14    8.28
   7  -3  17   33.83    4.20
   7  -3  17   21.11    8.01
   7  -3  17   36.00    8.53
   7   3  17   31.45    8.30
   7   3  18   12.42    3.72
   7   3  18    7.84    7.28
   7  -3  18    7.29    3.62
   7  -3  18   13.69    7.52
   7  -3  18   14.77    7.12
   7   3  18    3.24    7.09
   7   3  19  245.61   13.09
   7  -3  19  225.43   12.97
   7  -3  19  249.18   12.77
   7  -3  19  248.47    9.94
   7   3  19  226.98    9.84
   7   3  20  299.09   11.68
  -7   5  18   22.86    3.61
  -7  -5  18   30.10    3.22
  -7  -5  17   29.40    3.70
  -7   5  17   23.76    4.08
  -7  -5  17   27.29    3.73
   7  -5 -17   34.56    4.03
  -7   5  17   27.26    6.61
  -7  -5  16    9.59    3.57
  -7   5  16   11.39    4.00
  -7  -5  16    6.78    3.39
   7  -5 -16    7.81    7.73
  -7   5  16   12.66    7.03
   7  -5 -16    5.19    3.94
  -7   5  16    6.56    6.48
  -7  -5  16   11.04    6.84
   7  -5 -15   15.04    8.23
  -7  -5  15   14.69    3.94
  -7   5  15   12.57    4.08
   7  -5 -15    8.38    8.43
  -7   5  15   16.10    7.61
   7  -5 -15   15.43    4.23
  -7   5  15   15.07    6.94
  -7  -5  15    9.67    7.60
   7  -5 -14    6.68    8.22
  -7  -5  14   -0.21    4.06
  -7   5  14    5.02    4.26
   7  -5 -14   11.90    8.35
  -7   5  14    1.48    7.73
   7  -5 -14   -2.39    4.25
  -7   5  14    2.11    7.29
  -7  -5  14    7.92    7.67
   7  -5 -13   11.38    8.63
  -7  -5  13    9.08    4.35
  -7   5  13   -3.49    5.02
   7  -5 -13   10.10    8.73
  -7   5  13    8.96    8.01
   7  -5 -13    2.99    4.42
  -7   5  13   10.86    7.46
  -7  -5  13   -2.02    7.90
   7  -5 -12   -0.40    8.56
  -7  -5  12   -3.12    4.63
  -7   5  12    2.56    5.14
  -7   5  12   -6.25    9.28
  -7   5  12   11.10    8.14
   7  -5 -12   -0.88    4.50
  -7  -5  12    3.77    8.48
  -7   5  11   25.26    8.07
   7  -5 -11   46.50    9.87
  -7  -5  11   38.16    5.03
  -7   5  11   47.02    5.82
  -7   5  11   48.97   10.14
  -7   5  11   38.75    9.39
   7  -5 -11   36.20    5.10
  -7  -5  11   38.22    9.28
  -7   5  10   59.26    9.22
   7  -5 -10   74.92   10.43
  -7  -5  10   70.72    5.92
  -7   5  10   67.90    6.28
  -7   5  10   76.01   10.81
   7  -5 -10   61.65    5.78
  -7  -5  10   50.60   10.12
   7  -5  -9  304.86   16.70
  -7  -5   9  260.93   12.28
  -7   5   9  261.21   12.38
  -7   5   9  306.65   16.76
   7  -5  -9  300.53   12.14
  -7  -5   9  294.07   16.59
   7  -5  -8   -7.13    9.77
   7   5  -8    5.18    5.16
  -7   5   8    3.95    5.36
  -7  -5   8    5.38    4.79
   7   5  -8   -5.72   10.35
  -7   5   8   -2.05    9.95
   7  -5  -8    0.36    4.91
  -7  -5   8   -9.05    8.61
   7   5  -7  134.62    8.04
  -7   5   7  140.69    8.08
  -7  -5   7  123.29    7.88
  -7   5   7  136.23   12.89
   7   5  -7  144.90   13.55
   7   5  -7  132.08    7.94
   7  -5  -7  136.46    7.63
  -7  -5   7  127.47   12.03
   7  -5  -7  144.01   12.47
   7  -5  -6   -3.46    9.11
   7   5  -6   20.76   10.92
   7   5  -6    2.63    5.42
  -7   5   6   -2.95    5.54
  -7  -5   6    2.27    5.07
   7  -5  -6   -0.42    9.38
  -7   5   6    5.23   10.09
   7   5  -6    1.84   11.35
   7   5  -6   -5.80    5.68
   7  -5  -6   -0.12    4.86
  -7  -5   6    5.40    8.76
   7  -5  -5    2.53    9.32
   7   5  -5    6.74   10.83
   7   5  -5    3.46    5.57
  -7   5   5    3.58    5.42
  -7  -5   5   -3.68    5.13
   7  -5  -5    5.60    9.27
  -7   5   5   -2.22   10.12
   7   5  -5    5.88   11.67
   7   5  -5    1.30    5.73
   7  -5  -5    2.49    4.77
  -7  -5   5    5.77    8.81
   7   5  -4   16.40   11.24
   7   5  -4    1.78    5.69
  -7  -5   4    2.78    5.32
   7   5  -4    5.96    5.90
  -7  -5   4    2.19    8.66
   7  -5  -4    6.02    4.78
   7  -5  -4    4.59    8.88
  -7   5   4    9.94   10.34
   7   5  -4   12.70   11.85
   7  -5  -3  237.45   11.03
   7   5  -3  252.80   12.01
  -7   5   3  269.96   16.88
  -7  -5   3  264.16   15.64
   7   5  -3  271.53   17.28
  -7   5   3  278.09   16.79
   7   5  -3  291.83   18.35
   7  -5  -3  256.85   15.07
   7   5  -2   -8.29   11.01
  -7   5   2    0.45   10.33
  -7   5   2    0.90    5.70
   7   5  -2   -1.43    5.94
   7  -5  -2   -2.34    4.73
  -7   5   2    1.97    9.97
   7   5  -1   18.19   11.17
  -7   5   1   15.08   10.94
   7   5  -1   10.68    5.84
  -7   5   1   12.58    5.88
   7   5  -1   13.37    6.12
   7  -5  -1   12.80    4.80
   7  -5  -1   19.80    8.35
  -7   5   1    9.69   10.80
   7   5   0  375.06   20.34
  -7  -5   0  333.87   18.27
  -7   5   0  369.92   20.05
   7   5   0  384.57   15.56
  -7   5   0  368.04   15.48
   7   5   0  373.47   15.48
   7  -5   0  331.20   18.56
  -7  -5   0  356.89   14.60
  -7   5   0  378.94   20.03
   7  -5   0  363.06   19.41
  -7  -5  -1  131.45   11.78
   7   5   1  146.93   13.47
   7   5   1  140.99    8.27
  -7   5  -1  132.52    8.39
  -7   5  -1  152.14   13.68
   7   5   1  125.85    8.33
  -7  -5  -1  127.58    7.38
   7  -5   1  113.00   11.35
  -7   5  -1  149.98   13.14
   7  -5   1  148.90   12.19
   7   5   2  219.02   15.99
  -7  -5  -2  233.44   14.74
   7   5   2  258.06   11.38
  -7   5  -2  258.89   11.29
   7  -5   2  223.92   10.56
  -7   5  -2  251.37   16.42
   7   5   2  253.67   11.39
   7  -5   2  198.91   14.31
  -7  -5  -2  210.68   10.33
  -7   5  -2  238.74   15.92
   7  -5   2  238.09   15.20
  -7  -5  -3   27.38    9.46
   7   5   3   20.09   11.06
   7   5   3   39.67    6.07
  -7   5  -3   39.88    6.15
   7  -5   3   41.04    5.19
  -7   5  -3   36.51   11.24
   7   5   3   43.13   12.39
   7   5   3   39.63    6.20
  -7  -5  -3   36.67    5.12
   7  -5   3   26.45    8.80
  -7   5  -3   35.25   10.68
   7  -5   3   34.60    9.15
  -7  -5  -4   25.18    9.13
   7   5   4   18.54   10.66
   7   5   4   16.08    5.73
  -7   5  -4   19.17    5.69
   7  -5   4   15.11    4.52
  -7   5  -4   21.77   10.49
   7   5   4   19.88   12.00
   7   5   4   16.67    5.86
  -7  -5  -4   15.20    4.89
   7  -5   4   15.46    8.45
   7  -5   4   35.33    9.08
  -7  -5  -5   63.98   10.49
   7   5   5  103.01   12.30
   7   5   5   89.84    6.89
   7  -5   5   79.08    5.64
  -7   5  -5   85.16   11.23
   7   5   5   92.18   13.46
   7   5   5   86.95    6.93
   7  -5   5   72.38    9.56
  -7  -5  -5   85.90    6.07
   7  -5   5   94.08   10.60
  -7  -5  -6    5.28    9.27
   7   5   6   13.18    5.27
   7  -5   6    7.25    4.05
   7   5   6    2.90    7.88
   7   5   6   15.75   11.28
   7   5   6    1.23    5.57
  -7  -5  -6    4.88    4.75
   7  -5   6   -1.22    7.82
   7  -5   6    7.62    8.39
  -7  -5  -7   80.57   10.42
   7   5   7   60.96    9.16
   7   5   7   95.01   12.32
   7   5   7   88.05    6.42
   7  -5   7   64.91    5.33
   7   5   7   69.65    6.47
  -7  -5  -7   83.75    5.87
   7  -5   7   68.29    9.32
   7  -5   7   79.97    9.72
  -7  -5  -8   84.65   10.65
   7   5   8   92.51   11.09
   7   5   8   64.40    8.78
   7   5   8   95.61    6.20
   7  -5   8   70.97    5.11
   7   5   8   79.61    9.43
   7   5   8   90.03    6.36
  -7  -5  -8   84.76    5.88
   7  -5   8   63.82    8.95
   7  -5   8   73.55    9.25
   7  -5   9   -0.32    7.20
   7  -5   9    8.03    3.60
   7   5   9    9.23    7.22
   7   5   9    5.15    4.62
  -7  -5  -9    1.89    4.47
   7  -5   9   -1.01    7.01
  -7  -5  -9    0.72    8.41
   7   5  10    7.27    3.51
   7  -5  10    3.91    3.08
   7   5  10   -2.92    6.84
  -7  -5 -10    5.50    4.35
   7  -5  10   21.86    6.98
   7  -5  10    2.67    3.32
  -7  -5 -10    4.65    8.27
   7  -5  11  184.06    7.78
  -7  -5 -11  198.88    8.20
   7  -5  12  258.68   10.37
  -7  -5 -12  271.21   10.65
  -8   0  27    3.68    4.63
  -8   0  26  144.84    7.84
  -8   0  26  155.56    8.28
  -8   0  26  162.67   11.80
  -8   0  25   -7.37    4.60
  -8   0  25   -4.12    4.65
  -8   0  24   31.61    5.16
  -8   0  24   31.55    5.50
  -8   0  24   28.64    5.47
  -8   0  24   57.48    9.26
  -8   0  24   54.05    9.10
  -8   0  23    3.03    4.73
  -8   0  23    2.20    4.58
  -8   0  23   -3.75    4.95
  -8   0  23    4.29    4.35
  -8   0  23   -0.47    8.08
  -8   0  23    0.95    8.35
  -8   0  22  624.73   23.80
  -8   0  22  601.33   23.48
  -8   0  22  632.95   23.60
  -8   0  22  610.10   27.62
  -8   0  22  611.97   27.37
  -8   0  22  669.79   27.86
  -8   0  22  612.60   23.43
  -8   0  22  620.67   27.45
  -8   0  22  571.94   27.11
  -8   0  22  606.72   27.54
  -8   0  21   -0.44    8.15
  -8   0  21    2.42    4.23
  -8   0  21    1.36    3.94
  -8   0  21    1.78    4.13
  -8   0  21    1.87    4.29
  -8   0  21   -2.24    7.75
  -8   0  21   -3.71    8.16
  -8   0  21   17.27    8.78
  -8   0  21   -4.64    3.90
  -8   0  21    1.33    7.75
  -8   0  21   19.03    8.65
  -8   0  21    0.48    7.49
  -8   0  20    4.58    7.47
  -8   0  20   -0.84    3.97
  -8   0  20    1.85    3.81
  -8   0  20    1.90    3.86
  -8   0  20    6.54    4.15
  -8   0  20   -0.87    7.68
  -8   0  20    2.03    7.59
  -8   0  20   10.00    7.76
  -8   0  20    1.03    3.56
  -8   0  20    3.30    7.36
  -8   0  20   -2.02    7.73
  -8   0  20    0.91    6.82
  -8   0  19    5.38    7.35
  -8   0  19    6.65    3.76
  -8   0  19    2.53    3.22
  -8   0  19    6.03    3.55
  -8   0  19    2.09    3.65
  -8   0  19    4.27    3.77
  -8   0  19    5.99    7.47
  -8   0  19    5.34    6.83
  -8   0  19    4.85    7.35
  -8   0  19    3.92    3.32
  -8   0  19    9.48    6.96
  -8   0  19    2.94    6.43
  -8   0  19    7.77    7.59
  -8   0  18  289.13   10.88
  -8   0  18  256.78   10.78
  -8   0  18  280.36   11.07
  -8   0  18  263.33   10.74
  -8   0  18  258.79   10.78
  -8   0  18  264.29   10.86
  -8   0  18  269.42   14.03
  -8   0  18  245.31   14.07
  -8   0  18  256.56   13.95
  -8   0  18  259.19   10.70
  -8   0  18  249.78   13.89
  -8   0  18  253.68   13.70
  -8   0  18  243.90   14.23
  -8   0  18  261.53   13.99
  -8   0  18  279.37   14.11
  -8   0  17    4.81    6.22
  -8   0  17   -0.56    2.93
  -8   0  17   -2.15    3.13
  -8   0  17    1.85    3.10
  -8   0  17    0.65    3.02
  -8   0  17    1.34    3.10
  -8   0  17    1.99    3.12
  -8   0  17    5.27    5.81
  -8   0  17    1.02    6.23
  -8   0  17    3.26    7.17
  -8   0  17    5.36    6.50
  -8   0  17    0.09    2.86
  -8   0  17   -0.63    5.97
  -8   0  17    3.00    6.25
  -8   0  17    5.54    5.93
  -8   0  16   15.64    6.17
  -8   0  16    9.84    2.91
  -8   0  16    9.02    3.07
  -8   0  16   12.24    2.81
  -8   0  16   13.24    2.96
  -8   0  16   12.22    3.05
  -8   0  16   13.31    2.97
  -8   0  16   12.27    3.10
  -8   0  16   19.54    5.88
  -8   0  16    9.69    6.89
  -8   0  16   15.60    6.25
  -8   0  16   17.40    6.29
  -8   0  16   11.88    3.33
  -8   0  16   13.99    2.97
  -8   0  16   16.51    5.79
  -8   0  16   16.02    6.16
  -8   0  16   13.67    5.66
  -8   0  15   -0.52    5.88
  -8   0  15    0.40    2.81
  -8   0  15    0.74    2.57
  -8   0  15    0.37    2.44
  -8   0  15   -2.03    2.84
  -8   0  15    0.07    2.87
  -8   0  15   -1.03    5.78
  -8   0  15   -1.65    5.83
  -8   0  15   -0.49    5.32
  -8   0  15   -2.10    6.30
  -8   0  15    4.60    5.33
  -8   0  15    3.32    5.57
  -8   0  15   -1.94    5.18
  -8   0  15   -1.44    3.12
  -8   0  15   -1.06    2.62
  -8   0  14  747.82   29.03
  -8   0  14  751.01   28.93
  -8   0  14  735.86   28.60
  -8   0  14  748.50   26.83
  -8   0  14  737.68   28.89
  -8   0  14  711.66   28.75
  -8   0  14  722.75   28.98
  -8   0  14  762.84   28.95
  -8   0  14  708.78   28.55
  -8   0  13    3.75    5.56
  -8   0  13    0.50    2.40
  -8   0  13   -0.80    2.48
  -8   0  13    0.44    2.11
  -8   0  13    1.07    2.36
  -8   0  13    0.45    2.35
  -8   0  13   -0.16    2.61
  -8   0  13    3.42    5.70
  -8   0  13   -2.74    6.29
  -8   0  13   -4.68    5.15
  -8   0  13   -1.12    5.68
  -8   0  13    1.26    5.28
  -8   0  13    2.84    4.81
  -8   0  12   29.46    2.72
  -8   0  12   27.90    2.51
  -8   0  12   30.63    2.91
  -8   0  12   35.52    2.82
  -8   0  12   31.85    2.71
  -8   0  12   28.83    2.93
  -8   0  12   30.76    2.91
  -8   0  12   37.67    6.24
  -8   0  12   38.31    6.30
  -8   0  12   32.21    2.87
   8   0 -12   31.32    2.54
  -8   0  12   36.73    5.66
  -8   0  12   32.74    5.76
   8   0 -12   38.33    5.02
   8   0 -11   -4.04    4.59
  -8   0  11   -0.45    2.27
  -8   0  11    1.49    2.27
  -8   0  11   -0.30    2.03
  -8   0  11   -0.49    1.79
  -8   0  11   -0.87    2.36
  -8   0  11   -0.66    2.40
  -8   0  11    0.52    2.08
  -8   0  11    1.99    5.53
  -8   0  11   -1.80    4.46
  -8   0  11    0.14    2.23
   8   0 -11    2.40    2.21
  -8   0  11   -2.50    4.45
  -8   0  11   -0.43    4.64
  -8   0  11    2.66    5.11
  -8   0  11    6.43    5.80
  -8   0  10  539.31   20.31
  -8   0  10  587.74   21.74
   8   0 -10  549.02   21.15
  -8   0  10  532.53   20.17
  -8   0  10  551.26   20.13
  -8   0  10  574.54   20.24
  -8   0  10  591.67   20.26
  -8   0  10  532.57   20.22
  -8   0  10  603.08   20.16
  -8   0  10  580.04   21.31
  -8   0  10  566.99   22.04
  -8   0  10  567.94   20.25
   8   0 -10  548.05   20.09
  -8   0  10  536.60   20.32
  -8   0  10  594.62   21.65
  -8   0  10  586.41   21.93
  -8   0   9    2.20    4.41
   8   0  -9   -0.87    4.60
  -8   0   9   -1.37    1.92
  -8   0   9   -1.33    1.58
  -8   0   9   -1.94    2.04
  -8   0   9   -0.84    2.22
  -8   0   9   -0.03    1.82
  -8   0   9   -1.95    4.95
  -8   0   9   -0.89    3.64
  -8   0   9   -0.78    2.06
   8   0  -9   -0.43    2.15
  -8   0   9    1.97    4.45
  -8   0   9    0.94    3.41
  -8   0   9   -0.12    3.80
   8   0  -8  981.89   35.87
  -8   0   8 1045.78   35.97
  -8   0   8  993.78   34.90
  -8   0   8  961.11   34.97
  -8   0   8 1017.60   34.91
  -8   0   8  988.43   35.70
  -8   0   8 1054.84   36.51
  -8   0   8 1021.28   35.66
  -8   0   8  925.14   34.99
   8   0  -8  960.67   34.93
  -8   0   8  969.10   35.46
  -8   0   8 1004.74   36.10
  -8   0   8 1028.35   35.91
  -8   0   8  967.25   36.12
  -8   0   7    1.19    3.69
   8   0  -7   -3.18    4.42
  -8   0   7   -0.73    1.61
  -8   0   7    0.86    1.21
  -8   0   7   -0.21    1.59
  -8   0   7    0.40    3.16
  -8   0   7    0.82    4.70
  -8   0   7    2.37    4.78
   8   0  -7    0.24    2.11
  -8   0   7   -0.31    4.10
  -8   0   7    3.29    4.39
  -8   0   7    1.80    3.26
   8   0  -6 1457.76   54.25
  -8   0   6 1491.93   53.30
  -8   0   6 1545.86   53.36
  -8   0   6 1554.43   53.34
   8   0  -6 1464.55   53.42
  -8   0   6 1471.54   53.90
  -8   0   6 1502.41   54.16
  -8   0   6 1508.06   53.93
  -8   0   6 1524.22   54.23
  -8   0   6 1478.50   54.14
  -8   0   5   -0.45    2.74
   8   0  -5   -1.28    4.54
  -8   0   5   -2.09    5.16
  -8   0   5    0.11    1.22
   8   0  -5   -0.38    2.08
  -8   0   5   -0.34    4.88
  -8   0   5    0.97    2.54
  -8   0   4    9.10    2.35
   8   0  -4    6.54    4.47
  -8   0   4   10.42    5.40
  -8   0   4   13.76    1.10
   8   0  -4   13.84    2.16
  -8   0   4    6.66    5.25
  -8   0   4    8.90    1.99
  -8   0   3    2.56    5.81
   8   0  -3    0.63    1.64
   8   0  -3    1.90    4.33
  -8   0   3    1.87    5.27
   8   0  -3    1.73    2.10
  -8   0   2    2.22    5.92
   8   0  -2    0.82    4.28
  -8   0   2    6.38    5.34
   8   0  -2    5.99    2.10
  -8   0   1    2.25    5.95
   8   0  -1   -1.67    4.23
  -8   0   1   -0.55    5.26
   8   0  -1    1.11    2.00
  -8   0   0    5.46    6.09
   8   0   0    1.42    2.40
   8   0   0    2.51    2.04
   8   0   0    2.68    4.20
  -8   0   0   -2.25    5.36
   8   0   1   -0.67    1.35
  -8   0  -1   -1.46    6.15
   8   0   1   -2.29    2.76
   8   0   1    0.29    2.06
   8   0   1    0.40    4.29
  -8   0  -1    1.27    5.44
   8   0   2 1369.85   47.59
   8   0   2 1240.06   47.70
   8   0   2 1375.76   48.40
  -8   0  -2 1383.48   49.32
   8   0   2 1416.80   47.85
  -8   0  -2 1422.96   49.33
   8   0   2 1418.36   48.88
   8   0   3    0.85    4.80
   8   0   3    0.73    2.54
   8   0   3    1.21    1.09
   8   0   3    0.25    1.56
   8   0   3   -2.42    3.41
   8   0   3   -1.09    2.28
   8   0   3    2.50    3.57
   8   0   3   -0.39    2.82
   8   0   4    4.72    2.96
   8   0   4    4.01    1.33
   8   0   4    2.90    1.73
   8   0   4    3.30    3.69
   8   0   4    2.89    2.35
[truncated: 427,112 more chars]
